# Supplementary material for: Association of helicobacter pylori infection with lipid metabolism and 10-year cardiovascular risk in diabetes mellitus: A cross-sectional study
Source: PLoS One. 2025 Apr 9;20(4):e0319688. doi: 10.1371/journal.pone.0319688 (PMC11981135; doi:10.1371/journal.pone.0319688)
Supplement: S1 Data — (XLSX) [file pone.0319688.s001.xlsx]

## Sheet: Sheet1
SEX	AGE	HGB	RBC	Erythrocyte specific volume	Mean red blood cell volume	Average red blood cell hemoglobin volume	Mean red blood cell hemoglobin concentration	Erythrocyte distribution width CV	Erythrocyte distribution width SD	WBC	Percentage of lymphocytes	Percentage of monocytes	Neutrophil percentage	Percentage of eosinophils	Basophil percentage	Absolute value of lymphocytes	Absolute value of monocytes	Neutrophil absolute value	Absolute eosinophil value	Absolute value of basophils	PLT	Mean platelet volume	Platelet Ratio	Platelet distribution width	Large platelet ratio	ALT	HIGHT	WIGHT	BMI	WAIST	SSB	DSB	DM	SMOKING	DRINKING	Exercise Habits	AST	Total protein	Globulin	TB	DB	A/G	GLB	Fatty liver	Body fat (kg)	Body fat percentage (%)	Muscle mass	Body water content (kg)	TG
1	52	164	5.32	50.7	95.4	30.9	324	12.8	43.9	7.97	36.7	4.4	50.2	8.4	0.3	2.92	0.35	4.01	0.67	0.02	247	10.7	30.5	16.5	0.26	27	171.2	75	25.59	91	132	76	2	2	2	1	24	76.6	25.4	26	6.3	2.02	51.2	2	18.6	24.9	53.4	41.2	116.82
1	55	145	4.93	43.6	88.4	29.4	333	12.9	42.4	8.06	23.1	5	64.8	6.9	0.2	1.86	0.4	5.22	0.56	0.02	126	13.5	52.6	16.9	0.17	35	169	63.8	22.34	84	122	82	2	3	3	1	35	77	28.1	13.7	5.6	1.74	48.9	1	13.7	21.6	47.4	36.6	300.015
1	68	147	4.4	44.2	100.4	33.4	333	13.2	47.1	6.99	30.2	7.6	60.2	1.6	0.4	2.11	0.53	4.21	0.11	0.03	148	14.1	53.7	16.8	0.21	22	154.5	62.3	26.1	85	141	65	2	3	3	1	32	69.2	28.4	16.5	5.9	1.44	40.8	2	15.2	24.5	44.6	34.4	70.8
1	55	168	5.39	51.6	95.7	31.2	326	12.6	44.2	3.97	27	6	65.5	1	0.5	1.07	0.24	2.6	0.04	0.02	155	11	33.6	14.4	0.17	32	171	73.9	25.27	90	116	75	2	1	3	1	25	78.9	29.9	22.8	6.5	1.64	49		17.8	24.2	53.1	41	337.185
2	57	133	4.29	41	95.6	31	324	13.5	47	5.09	30	6	62.2	1.4	0.4	1.53	0.31	3.16	0.07	0.02	176	14.6	54.1	20.1	0.26	18	158.5	70.7	28.14	92	109	56	2	1	1	1	18	73.5	30.3	16.6	4.3	1.43	43.2	1	28.2	40	39.7	31	128.325
1	49	169	5.41	49.4	91.2	31.2	342	12.4	41.8	4.56	34.5	6	56.8	2.2	0.5	1.57	0.27	2.6	0.1	0.02	257	9.3	23.5	16.4	0.24	27	167.8	73.6	26.14	93	105	70	2	2	2	1	18	63.3	18.2	17.4	4.7	2.48	45.1	1	18.7	25.5	52	40.1	234.525
1	48	151	5.43	46.7	86	27.8	323	13.7	43.4	6	40.7	5.9	45.9	7.1	0.4	2.44	0.35	2.76	0.43	0.02	200	11.9	41.6	16.4	0.24	71	168.4	76.5	26.98	100	148	101	2	1	3	1	81	78	33.4	12.4	5	1.34	44.6	1	21.6	28.3	52	40.1	143.37
1	45	168	5.52	49	88.8	30.4	343	12.6	41.1	9.47	24.7	6.1	65.2	3.4	0.6	2.34	0.58	6.17	0.32	0.06	218	11.4	36.8	14.5	0.25	44	164.3	70.5	26.12	89	134	91	2	3	1	1	22	76	24.2	14.7	4.7	2.14	51.8		18.9	26.9	48.9	37.7	338.07
1	47	148	4.67	42.7	91.4	31.7	347	12.3	41.8	4.04	37.2	5	56.2	1.1	0.5	1.5	0.2	2.28	0.04	0.02	112	13.2	50.7	16.7	0.15	30	167.9	69.3	24.58	85	116	71	2	1	2	1	22	75.2	28.8	17.5	5.4	1.61	46.4	1	15.5	22.5	50.9	39.2	123.015
1	60	164	5.43	49.3	90.8	30.2	333	12.7	41.2	10.72	18.2	9	70.3	1.8	0.7	1.95	0.96	7.54	0.19	0.08	248	10.7	31	12.9	0.26	42	163.5	74.5	27.87	93	165	107	2	2	2	1	31	77.6	29.7	15.4	6.4	1.61	47.9	1	22.7	30.5	49.1	37.9	96.465
1	76	146	4.83	44.8	92.7	30.3	326	13.6	46.7	8.93	22.9	5.2	69.5	2.1	0.3	2.04	0.46	6.21	0.19	0.03	127	13.5	53.1	16.5	0.17	18	158.6	50	19.88	80	133	69	2	1	1	2	22	75.5	34.1	12.5	3.3	1.21	41.4	2	8.9	17.9	38.9	30	39.825
1	61	157	4.51	47.4	105	34.8	331	13.7	53.3	6.61	34	8.1	57.1	0.6	0.2	2.25	0.54	3.77	0.04	0.01	111	13.1	52.1	16.4	0.15	29	169.2	76.6	26.76	98	123	67	2	3	3	1	51	69.8	23.2	22.7	8.7	2.01	46.6	1	21.1	27.6	52.6	40.5	263.73
1	58	162	4.99	46.9	93.9	32.4	345	12.6	43.9	4.76	41.9	5.5	49.4	2.8	0.4	1.99	0.26	2.36	0.13	0.02	152	13.5	53.4	16.6	0.21	34	159.6	68.8	27.01	92	164	84	2	1	2	2	30	72.6	27	32.7	6.9	1.69	45.6	2	20	29.2	46.2	35.6	120.36
2	57	137	4.45	42.2	94.9	30.8	325	13.8	48.5	5.47	27.6	5.5	64.8	1.9	0.2	1.51	0.3	3.55	0.1	0.01	192	11.6	38.5	16.3	0.22	13	147.7	48.2	22.09	70	97	58	2	1	1		15	73.7	26.1	9.8	1.7	1.82	47.6	2	14.3	29.8	31.6	24.7	366.39
2	61	130	4.07	40.4	99.2	31.9	322	13.5	49.4	5.27	46.4	8.4	43.7	1.1	0.4	2.45	0.44	2.3	0.06	0.02	138	12.7	47.4	16.9	0.17	12	155	67.4	28.05	84	136	82	2	1	1	2	18	70.6	24.6	13.3	3.4	1.87	46	2	28.6	42.5	36.2	28.3	74.34
1	59	157	5.08	47.8	94.1	30.9	328	12.7	44.1	4.5	30.5	8.1	59.2	1.9	0.3	1.37	0.36	2.67	0.09	0.01	227	10.2	28.4	16	0.23	12	166.3	64.7	23.39	89	137	84	2	1	1	1	21	75.8	31.3	37.8	11.2	1.42	44.5	2	15.2	23.6	46.9	36.1	80.535
1	51	162	5.1	49.2	96.3	31.7	329	12.9	46	5.11	28	4.5	65.9	1.5	0.1	1.43	0.23	3.36	0.08	0.01	125	11.2	36.6	16.6	0.14	30	157.5	66.3	26.73	88	133	93	2	1	1	2	28	76.2	30.4	22.4	5.6	1.51	45.8	2	17.3	26.2	46.4	35.8	211.515
1	45	162	5.36	48	89.6	30.2	338	12.9	43.5	5.84	33.1	7.4	57.3	1.6	0.6	1.93	0.43	3.35	0.09	0.04	186	13.5	47.7	17.8	0.25	14	173.7	79	26.18	92	121	75	2	1	2	1	16	77.1	28.5	17.5	5.2	1.71	48.6	1	19.6	24.9	56.2	43.4	140.715
2	83	139	4.52	43.1	95.2	30.7	323	13.2	46.3	4.34	23.4	5.5	69.4	1.4	0.3	1.02	0.24	3.01	0.06	0.01	184	11.9	41.4	16.4	0.22	22	142.7	47.8	23.47	84	139	73	2	1	3	2	27	78.8	29.1	25.1	5.2	1.71	49.7	2	17.6	37	28.2	22	299.13
1	63	155	4.78	46.7	97.8	32.4	331	13.1	47.2	6.05	34.1	7.1	57.9	0.8	0.1	2.06	0.43	3.5	0.05	0.01	81	12.5	45.1	16.6	0.1	26	159.3	56.4	22.23	83	136	83	2	1	2	1	35	77.3	30.1	19.9	5.8	1.57	47.2	1	12.3	21.9	41.8	32.2	125.67
2	59	131	3.94	39.8	100.9	33.2	329	13	48.5	5.33	20.9	3.6	75.3	0.2	0	1.11	0.19	4.02	0.01	0	95	14.6	60.9	17	0.11	28	143.4	53.5	26.02	89	116	68	2	1	1	2	23	67.1	25.8	20.6	5.8	1.6	41.3	2	21	39.3	30.4	23.7	67.26
1	51	159	5.02	47.7	95	31.7	333	13	44.9	6.04	22.4	7.6	69	0.7	0.3	1.35	0.46	4.17	0.04	0.02	169	12.2	42.8	16.3	0.2	26	173.8	68.6	22.71	88	137	83	2	3	3	1	27	73.3	28.1	17.1	6.8	1.61	45.2	2	13.3	19.5	52.3	40.4	167.265
1	55	156	4.76	44.8	94.1	32.9	349	12.6	42.3	7.5	34.4	4.7	56.9	3.1	0.9	2.58	0.36	4.26	0.23	0.07	262	11	31.9	16.5	0.29	16	167.3	64.3	22.97	82	139	80	2	3	1	1	13	71.3	24.8	9	2.7	1.88	46.5	1	13.1	20.4	48.5	37.4	133.635
2	43	169	5.38	48.1	89.4	31.4	351	13.5	45	8.08	24.6	5.4	68.9	0.6	0.5	1.99	0.44	5.56	0.05	0.04	168	11	30.7	14.5	0.18	10	159.6	50.5	19.83	74	134	82	2	1	1	1	12	79.6	30.5	39	10.9	1.61	49.1	2	13.1	26	34.9	27.3	126.555
1	48	148	4.46	44.5	99.9	33.1	331	13.8	48.9	6.54	19.8	4.6	69.4	5.5	0.7	1.29	0.3	4.54	0.36	0.05	100	16	65.2	16.6	0.16	23	166.4	73	26.36	90	127	84	2	2	2	1	19	80.7	28.7	24.6	7.4	1.81	52	1	18.6	25.5	51.6	39.7	187.62
1	57	168	5.53	50.7	91.7	30.4	331	13.2	44.5	6.65	30.4	6.9	61	1.5	0.2	2.02	0.46	4.06	0.1	0.01	170	12.8	47.4	18.7	0.22	54	165.8	67	24.37	92	124	71	2	3	2	1	37	75.7	27.9	13.2	5.1	1.71	47.8		17	25.4	47.4	36.5	104.43
1	50	148	4.8	44.9	93.6	30.9	330	14.7	50.6	7.4	35.6	4.6	57.8	2	0	2.63	0.34	4.28	0.15	0	128	13.9	54.8	16.5	0.18	19	162.3	50.8	19.29	65	105	75	2	1	2	1	23	70.8	25.6	22.4	5.7	1.77	45.2	2	5.7	11.3	42.7	32.9	53.1
1	48	169	4.8	48.2	100.4	35.2	351	12	44.2	8.16	28.9	6.5	63.5	0.7	0.4	2.36	0.53	5.18	0.06	0.03	117	11.9	39.6	16.5	0.14	27	165.4	69.8	25.51	90	108	62	2	1	1	1	14	73.4	25.4	18.1	5.4	1.89	48	1	18.4	26.5	48.6	37.5	617.73
1	63	151	4.84	45.1	93.3	31.2	335	12.7	42.2	4.96	27.4	8.7	62.3	0.8	0.8	1.36	0.43	3.09	0.04	0.04	183	12.6	43.6	16.9	0.23	19	174.2	71.3	23.5	89	110	67	2	3	1	1	20	70.2	21.7	18.1	4.4	2.24	48.5	2					153.99
1	54	147	4.62	44.4	96.3	31.9	331	13.3	47.4	7.15	34.2	6.4	55.3	4.1	0	2.45	0.46	3.95	0.29	0	177	11.2	35.3	16.6	0.2	28	168.2	67.4	23.82	92	105	63	2	3	1	2	26	74.4	26.5	11.4	3.3	1.81	47.9	1	16.5	24.5	48.2	37.2	138.06
2	65	148	4.72	43.4	91.8	31.3	341	12.2	41.4	6.14	39.2	6.8	53.1	0.6	0.3	2.41	0.42	3.25	0.04	0.02	209	11.2	34.9	16.1	0.23	28	166.2	64.9	23.5	82	172	76	2	1	1	1	27	77.6	31.3	20.4	4.5	1.48	46.3	1	21.2	32.8	40.8	31.9	323.91
1	54	153	5.24	46.7	89.1	29.1	326	12.9	40.7	6.69	38.7	4.1	53.3	3.6	0.3	2.59	0.28	3.56	0.24	0.02	303	8.8	19.2	16	0.27	11	158	58.8	23.55	76	121	77	2	1	1	3	27	77.9	30.6	18.4	4.6	1.55	47.3	2	12.4	21.2	43.9	33.9	156.645
1	54	135	4.75	42.2	88.9	28.5	320	14.7	46.6	5.78	43.8	5.3	48.2	2.1	0.6	2.52	0.31	2.79	0.12	0.04	159	13.7	50.7	16.7	0.22	17	161.2	76.8	29.56	98	130	87	2	1	3	2	19	72.7	25.4	13	6.7	1.86	47.3	2	23.1	30.1	50.9	39.3	797.385
2	51	148	5.16	44	85.3	28.7	336	12.4	38.5	7.57	32.4	5.2	60.4	1.6	0.4	2.45	0.39	4.58	0.12	0.03	274	11.4	36	13.8	0.31	16	147.2	51.1	23.58	81	158	84	2	1	1	1	19	75.2	28.6	14.3	3	1.63	46.6	1	17.7	34.8	31.2	24.3	271.695
1	44	150	4.87	45.4	93.2	30.8	330	14.6	48.7	8.43	31.4	8.8	57	2.6	0.2	2.65	0.74	4.8	0.22	0.02	76					72	168.8	87.8	30.81	105	126	89	2	3	3	1	61	76.3	31	17.4	5.2	1.46	45.3	1	27.2	31	57.4	44.3	157.53
1	58	150	4.69	43.9	93.5	32	343	12.3	42.5	5.71	35	6.2	57.1	1.4	0.3	2	0.35	3.26	0.08	0.02	175	11.6	39.3	16.6	0.2	41	164.3	62.1	23	79	115	64	2	3	2	3	35	74.5	27.2	13.1	3.2	1.74	47.3	2	14.5	23.4	45.1	34.8	209.745
2	58	139	4.26	41.8	98.1	32.7	333	12.5	45.4	4.61	30.2	3.8	63.5	2.3	0.2	1.39	0.18	2.92	0.11	0.01	146	11.2	36	16.7	0.16	22	152.2	57.1	24.65	82	141	95	2	1	3	1	22	74.6	26.3	22.4	4.8	1.84	48.3	2	19.9	35	34.7	27.1	262.845
2	63	135	4.32	42.3	97.9	31.3	319	12.2	44.5	4.28	28.7	6.8	63.3	0.7	0.5	1.23	0.29	2.71	0.03	0.02	189	11.3	36	13.3	0.21	71	159.3	52.4	20.65	72	141	89	2	1	1	1	60	75.3	29.4	11.5	3.4	1.56	45.9	2	15.4	29.4	34.6	27	59.295
1	66	165	5.4	49.8	92.3	30.6	332	14.1	47.9	3.93	30.3	6.6	60.6	2.3	0.2	1.19	0.26	2.38	0.09	0.01	83	13.4	53.3	17.6	0.11	23	166.5	62.5	22.55	82	128	80	2	1	2	1	19	75.6	25.7	24.1	6.6	1.94	49.9	2	14.2	22.8	45.7	35.3	129.21
1	61	157	4.85	47.5	97.8	32.4	331	13	46	4.62	29.4	7.6	60	2.5	0.5	1.36	0.35	2.77	0.12	0.02	182	12.8	47.2	16.7	0.23	15	160.2	72.5	28.25	94	127	83	2	3	3	3	20	69	25.1	22.2	4.6	1.75	43.9	1	21.9	30.3	47.9	36.9	307.095
1	59	153	4.67	45.8	98.1	32.8	334	13	47.1	7.41	27.8	5	65	2	0.2	2.06	0.37	4.82	0.15	0.01	133	11.4	36.8	16.2	0.15	17	159.1	66.4	26.23	88	122	71	2	3	3	1	17	69.9	23.3	16.3	6.7	2	46.6	2	18.5	28	45.3	34.9	92.04
2	49	131	4.24	39.3	92.7	30.8	333	13.6	46.6	4.43	32.9	7.6	58	1	0.5	1.46	0.34	2.57	0.04	0.02	235	12.1	43.2	16.2	0.28	23	154.7	64.7	27.03	87	157	70	2	1	1	2	21	68.5	29.4	7.5	1.8	1.33	39.1	1	26	40.3	36.1	28.2	154.875
1	56	166	5.81	49.6	85.5	28.6	335	13.4	42.1	7.2	42.4	5.2	48.1	4	0.3	3.05	0.37	3.47	0.29	0.02	156	11.7	40.3	17.1	0.18	15	161.9	64.9	24.76	85	137	76	2	1	2	3	19	75.7	32.4	13.5	3.7	1.34	43.3	2	16.8	26	45.5	35.1	228.33
1	59	160	4.86	48.2	99.1	32.8	331	12.7	46.6	7.49	29.7	4.6	63.7	1.7	0.3	2.22	0.34	4.78	0.13	0.02	138	10.9	35.2	17	0.15	15	158	63.3	25.36	88	116	60	2	3	3	2	12	69.6	24.2	22.1	6	1.88	45.4	1	15.6	24.7	45.2	34.8	326.565
2	65	128	4.32	40	92.6	29.6	320	13.7	46.7	7.11	33.9	8.7	55.9	0.8	0.7	2.41	0.62	3.97	0.06	0.05	130	14.2	58.1	23	0.18	15	145.1	55.8	26.5	86	144	52	2	1	1	1	21	74.7	30.3	17.5	5.1	1.47	44.4		22.6	40.6	31	24.2	234.525
2	51	145	4.62	43.7	94.5	31.4	333	11.9	41.5	5.83	40.9	5.4	52.2	1.3	0.2	2.38	0.31	3.05	0.08	0.01	214	10.5	30.5	16.1	0.22	21	157.5	61.4	24.75	77	161	78	2	1	3	2	18	75.2	31.1	15.3	4.4	1.42	44.1	2	22.2	36.3	36.6	28.6	99.12
1	56	148	4.64	44.2	95.3	32	336	13	46.1	5.79	40.3	7.9	47.8	4	0	2.33	0.46	2.77	0.23	0	202	9.6	23.2	16.1	0.19	38	157.7	58.9	23.68	90	114	72	2	3	3	1	32	71.8	24.6	17.4	3.9	1.92	47.2	2	12.7	21.6	43.8	33.8	91.155
1	55	160	4.67	48.6	104.2	34.2	328	13.2	48.8	4.12	34.6	6.9	56.7	1	0.8	1.43	0.28	2.34	0.04	0.03	92	11.2	35.8	17.2	0.1	26	166.9	70.8	25.42	88	139	87	2	3	2	2	22	74.9	27.1	14.2	3.8	1.76	47.8	1	18	25.5	50	38.5	424.8
2	52	146	4.79	43.6	91.1	30.5	335	12.4	41.9	6.54	32.8	6.4	57.8	2.7	0.3	2.15	0.42	3.77	0.18	0.02	289	9.2	21.7	15.8	0.27	21	154.7	65	27.16	96	135	66	2	1	1	1	22	81.9	34.5	11.8	2.3	1.37	47.4	2	26.4	40.7	36	28.2	58.41
2	62	124	4.15	39	94	29.9	318	13.8	47.5	3.98	35.7	7.3	55.7	0.8	0.5	1.42	0.29	2.22	0.03	0.02	115					13	153.8	57.7	24.39	79	174	95	2	1	1	1	22	71.7	26.2	14.6	3.6	1.74	45.5		21.2	36.9	34	26.6	83.19
2	59	137	4.74	42.1	88.8	28.9	326	13.3	43.7	7.53	39.2	4.5	54.7	1.4	0.2	2.95	0.34	4.11	0.11	0.02	174	12.9	47.5	16.6	0.22	23	149.2	47.9	21.52	80	134	66	2	1	1	1	19	76.5	32.9	14.1	3.1	1.33	43.6	2	13.6	28.4	32.1	25	363.735
1	59	173	5.83	51.1	87.7	29.7	339	12.6	40.6	5.49	32.6	5.3	59.7	2	0.4	1.79	0.29	3.28	0.11	0.02	236	9.3	19.3	10.2	0.22	30	159.3	66.8	26.32	91	126	75	2	1	3	2	24	77.8	28.1	23.4	7.5	1.77	49.7	1	18.9	28.4	45.3	35	113.28
2	70	133	4.25	41.2	97	31.2	322	13.7	49	4.82	30.7	5.4	61.7	1.7	0.5	1.48	0.26	2.98	0.08	0.02	191	10.8	35	16.4	0.21	14	153.2	49.8	21.22	75	117	66	2	1	1	1	21	67	21.6	14.6	3.2	2.1	45.4	2	15.5	31.3	32	25	111.51
1	54	155	5.01	46.8	93.4	30.8	330	12.3	42.5	3.86	35.2	5.9	46.8	12	0.1	1.36	0.23	1.81	0.46	0	111	13.8	56.4	16.9	0.15	17	159.7	69.2	27.13	93	125	82	2	1	3	1	25	71.6	23.7	18.8	3.4	2.02	47.9	2	20.1	29.1	46.5	35.9	72.57
1	58	143	4.52	44.7	98.9	31.6	320	13.7	49.4	5.32	28.2	6	61.4	3.8	0.6	1.5	0.32	3.27	0.2	0.03	105	14.1	56.5	22.5	0.15	41	164.4	76.8	28.42	95	136	87	2	1	3	3	49	76.4	26.9	17.4	4.4	1.84	49.5		22.9	30.2	50.3	38.8	164.61
1	58	148	4.72	44.6	94.5	31.2	331	13.5	47.1	4.77	39.9	6.8	51.7	1.6	0	1.9	0.32	2.47	0.08	0	82	13.8	56.4	17.4	0.1	46	165.1	70.5	25.86	87	118	76	2	3	3	2	34	63.7	15.4	17.9	2.2	3.14	48.3	1	18.1	25.8	49.6	38.2	727.47
2	74	138	4.56	42.7	93.6	30.3	323	12.7	43.8	5.95	28.1	5.9	62.6	2.7	0.7	1.67	0.35	3.73	0.16	0.04	163	11.1	33.8	12.9	0.18	11	158	68.5	27.44	98	202	91	2	1	2	1	17	81.9	35.1	11.9	3.3	1.33	46.8	2	29.3	42.8	36.6	28.7	120.36
1	50	156	5.17	47.4	91.7	30.2	329	12.9	44.2	5.86	29.6	9.1	58.8	2.3	0.2	1.73	0.53	3.46	0.13	0.01	123	14.5	53.6	19	0.18	67	167	78	27.97	95	126	85	2	2	3	3	45	75.4	25.5	17.3	5.8	1.96	49.9		21.6	27.7	53.5	41.2	141.6
1	60	143	4.32	43.3	100.4	33.1	330	13.5	49.7	5.38	28.9	5.4	64.6	1.1	0	1.55	0.29	3.48	0.06	0	95	13.1	51.3	16.7	0.12	14	155.5	49.9	20.64	72	117	55	2	3	1	2	16	71.8	27.9	16.3	5	1.57	43.9	2	9.1	18.3	38.6	29.8	122.13
1	54	150	4.85	43.9	90.5	30.9	342	12.9	43.3	4.11	36.3	12.9	44.9	4.9	1	1.49	0.53	1.85	0.2	0.04	209	11.2	33.6	13.3	0.23	13	155.9	53.4	21.97	78	169	92	2	1	1	1	16	81	31.4	15.6	4.3	1.58	49.6	2	11.1	20.8	40.1	30.9	96.465
1	61	155	5.02	49	97.7	30.9	317	13.4	46.6	5.91	36	8	51.9	3.3	0.8	2.12	0.48	3.06	0.2	0.05	128	13.8	53.1	16.7	0.18	38	169.9	67.2	23.28	92	128	79	2	3	3	2	31	75.9	30.2	11.1	3.6	1.51	45.7		14.2	21.2	50.2	38.7	96.465
1	57	151	5.07	45.8	90.4	29.8	330	13.8	45.9	4.51	34.4	5.9	56.6	2.8	0.3	1.55	0.27	2.55	0.13	0.01	128	11.7	38.9	17	0.15	37	161.7	67.1	25.66	92	146	87	2	2	3	1	25	72.7	26	20.7	6.3	1.8	46.7	2	18.3	27.3	46.2	35.6	237.18
2	58	135	4.62	42.1	91.1	29.2	321	13.9	47.9	5.61	31.3	6.8	58.4	2.9	0.6	1.76	0.38	3.28	0.16	0.03	125	15.1	58.6	20.1	0.19	24	146.6	62	28.85	92	161	83	2	1	1	1	21	84	34.6	17.8	7	1.43	49.4		26.8	43.3	32.9	25.7	162.84
2	57	136	4.35	41.6	95.6	31.3	327	12.8	45.9	4.75	48.6	8.4	42.6	0.2	0.2	2.31	0.4	2.02	0.01	0.01	197	10.6	29.5	12.2	0.21	14	147.8	43.8	20.05	67	116	73	2	1	1	1	23	75.8	29.6	8.9	2.3	1.56	46.2	2	11.9	27.3	29.8	23.3	92.925
1	45	156	5.27	49.6	94.1	29.6	315	13.7	45.3	5.69	25	5.7	68.5	0.4	0.4	1.42	0.32	3.91	0.02	0.02	206	13.1	43.7	18.5	0.27	37	176.4	73.6	23.65	90	135	86	2	1	1	1	24	72	27.1	31	9.7	1.66	44.9	1	15.3	20.9	55.2	42.6	69.915
2	65	114	3.69	36.2	98.1	30.9	315	13.4	48	4.98	42.1	5	49.9	2.3	0.7	2.1	0.25	2.49	0.11	0.03	76	16.1	63.4	21	0.12	21	150.2	50.7	22.47	79	128	70	2	1	1	2	25	72.6	29.9	13	3.9	1.43	42.7	2	15.8	31.3	32.6	25.5	109.74
1	52	132	4.08	39.2	96	32.4	337	12.8	45.4	5.34	21.9	8.1	68.8	0.9	0.3	1.17	0.43	3.67	0.05	0.02	117	12.1	42.8	16.9	0.14	31	171.9	48.5	16.41	71	92	56	2	3	3	1	29	67.5	26.5	4.9	1.2	1.55	41	2	2.9	6	43.2	33.3	1161.12
1	50	164	4.72	48.4	102.5	34.8	339	12.5	46.1	5.13	41.1	7	49.1	1.6	1.2	2.11	0.36	2.52	0.08	0.06	119	12.6	43.3	16.5	0.15	27	157.3	63.3	25.58	88	139	75	2	1	3	1	25	72.2	22.8	43.2	9.5	2.17	49.4	1	15.5	24.6	45.2	34.9	189.39
1	64	155	5.2	45.5	87.5	29.8	341	12.7	40.9	3.27	30.3	12.8	56	0.3	0.6	0.99	0.42	1.83	0.01	0.02	124	12.4	43.8	17.3	0.15	29	160.5	68.1	26.44	92	164	87	2	3	2	1	24	72.6	23.9	14.3	4.3	2.04	48.7	1	19.6	28.8	46	35.4	172.575
1	48	153	4.82	44.5	92.3	31.7	344	12.3	42	5.54	15.5	5.4	77.8	1.1	0.2	0.86	0.3	4.31	0.06	0.01	150	9.4	21.1	16.4	0.14	27	163.1	63.1	23.72	86	125	84	2	1	3	1	20	82.9	35.2	18.9	5.2	1.36	47.7	1	14.8	23.5	45.8	35.3	420.375
1	56	147	4.7	46.6	99.1	31.2	315	13.5	49.1	4.24	50.4	4.2	41.9	3.4	0.1	2.14	0.18	1.78	0.14	0	199	10.7	32.2	16.2	0.21	10	173.7	67	22.21	88	104	63	2	1	1	1	16	81.5	32.7	33.7	9.3	1.49	48.8	2	14.4	21.6	49.8	38.4	112.395
1	76	160	5.41	50	92.4	29.6	320	13.2	45.9	8.17	29.1	5.2	63.1	2	0.6	2.38	0.42	5.16	0.16	0.05	109	16.3	65.3	21.5	0.18	15	166.5	62.9	22.69	90	136	65	2	1	1	1	22	70.2	25.6	19.3	6	1.74	44.6	2	13.6	21.7	46.7	36	99.12
1	46	147	5.06	43.9	86.8	29.1	335	13.3	41.9	5.14	31.2	9.6	53.2	5.3	0.7	1.6	0.49	2.74	0.27	0.04	195	12.6	40.2	16.3	0.25	22	163.4	72.8	27.27	91	160	94	2	1	1	1	18	71.9	24.3	15.3	4.5	1.96	47.6	2	19.2	26.5	50.7	39.1	96.465
2	52	115	3.49	34.1	97.7	32.9	337	12.7	46	3.09	28.3	6.5	62.1	2.6	0.5	0.87	0.2	1.92	0.08	0.02	82	14.1	57.2	16.5	0.12	12	160.3	51.4	20	74	99	59	2	1	1	1	18	69.4	26.2	14.6	3.9	1.65	43.2	2	12.4	24.2	36.4	28.5	87.615
1	77	139	4.83	43	89	28.9	324	13	41.4	4.8	25.4	7.5	63.8	3	0.3	1.22	0.36	3.07	0.14	0.01	160	11.6	37.4	16.4	0.19	9	162.5	66.8	25.3	93	134	59	2	1	2	1	16	69.3	24.1	12.5	3.5	1.88	45.2		18.7	28	45.6	35.2	67.26
1	54	157	4.86	47.3	97.4	32.3	332	12.8	45.8	3.96	28.4	7	61.1	3.1	0.4	1.12	0.28	2.42	0.12	0.02	171	12.1	43.2	16.5	0.21	24	170.2	70.5	24.34	87	124	74	2	3	3	1	24	77.7	29.4	23.2	5.9	1.64	48.3	1	16	22.7	51.7	39.9	144.255
1	54	131	4.31	40.4	93.6	30.3	324	13	43.3	8.91	31.8	6.5	60.1	1.3	0.3	2.83	0.58	5.35	0.12	0.03	213	14	55.5	16.7	0.3	9	162.8	69.2	26.11	89	123	71	2	3	3	1	10	74.4	32.1	13.5	2.7	1.32	42.3	2	19.1	27.7	47.4	36.6	546.93
1	57	163	5.38	50.1	93.1	30.3	325	13.4	45.6	9.78	21.9	5.4	71.6	0.8	0.3	2.14	0.53	7	0.08	0.03	190	13.7	47.8	20.3	0.26	25	165.2	57.3	21	79	110	63	2	1	1	1	19	71.6	28.6	18.4	4.9	1.5	43	2	9.2	16.1	45.6	35.1	152.22
2	64	152	5	44.9	89.8	30.5	339	12.6	40	9.97	24.4	4.1	67.6	3.7	0.2	2.43	0.41	6.74	0.37	0.02	290	9.4	21.2	15.7	0.27	17	143.9	53	25.59	85	105	77	2	1	1	2	14	74.2	30.8	12.3	2.8	1.41	43.4	1	19.2	36.3	31.6	24.6	217.71
1	65	149	4.87	43.5	89.3	30.6	343	12.5	40.1	7.63	29.6	7.6	60.7	1.8	0.3	2.26	0.58	4.63	0.14	0.02	156	13.6	54.7	21.3	0.21	12	166.7	67.9	24.43	96	176	84	2	1	1	1	12	70.5	26.9	14.7	3.4	1.62	43.6	2	17.7	26.1	47.6	36.7	159.3
1	78	161	5.05	48.3	95.6	32	335	13.3	45.2	5.36	44.7	3.9	49.9	0.8	0.7	2.4	0.21	2.67	0.04	0.04	144	12.6	42.5	17	0.18	34	164	63.7	23.68	89	126	80	2	1	1	2	33	80.5	31.4	16.8	5.7	1.56	49.1	1	14.9	23.4	46.3	35.7	203.55
1	53	156	5.33	46.5	87.2	29.3	335	12.7	41.7	6.45	29.3	5.6	62.7	2	0.4	1.89	0.36	4.04	0.13	0.03	145	13.4	47.2	17.7	0.19	32	175.6	70.9	22.99	86	168	99	2	1	3	1	24	81.7	31.3	28.2	7.3	1.61	50.4	1	15.8	22.4	52.2	40.2	237.18
1	63	151	4.73	44.8	94.8	32	337	12.7	44.7	5.15	35.1	7.8	55	2.1	0	1.81	0.4	2.83	0.11	0	85	15	62	16.8	0.12	56	156.3	54.8	22.43	79	117	75	2	1	1	1	45	73.9	32.1	31.5	11.3	1.3	41.8	2	12.1	22.1	40.5	31.2	77.88
1	58	156	5.04	48.7	96.7	31.1	321	13.1	46	7.43	22	5.2	71.8	0.5	0.5	1.63	0.38	5.34	0.04	0.04	226	12.1	40	16.2	0.27	13	161.3	57.1	21.95	85	112	60	2	1	1	1	15	77.7	31.9	14.7	3.6	1.44	45.8	1	10.6	18.7	44	33.9	71.685
1	44	191	6.53	61.7	94.5	29.2	309	16.7	58.2	10.9	11.6	8.7	77.9	1.6	0.2	1.26	0.95	8.5	0.17	0.02	127	12.2	45.2	16.7	0.16	22	155.1	89	37	116	119	87	2	1	1	1	17	73.5	31	13.3	4.5	1.37	42.5	1	32.6	36.7	53.4	41.2	174.345
1	58	140	4.49	40.9	91.2	31.1	341	12.3	41.6	7.7	26.5	3.4	69.3	0.7	0.1	2.04	0.26	5.34	0.05	0.01	224	10	27.8	16.3	0.22	34	167.4	69.8	24.91	96	159	92	2	3	3	1	39	73.3	24.6	11.2	3.2	1.98	48.7	1	17.9	25.7	49.2	37.9	393.825
1	67	134	4.29	40.8	95.1	31.1	327	12.3	43.4	5.54	20.2	8.3	71	0.4	0.1	1.12	0.46	3.93	0.02	0.01	149	12	42.5	16.6	0.18	7	157.8	54.4	21.85	79	143	75	2	1	2	1	12	66.5	25.9	10.4	4.1	1.57	40.6	2	16	29.5	35.9	28.1	92.925
1	48	132	4.3	40.3	93.7	30.6	327	12.7	44.2	5.92	36.5	5.4	56.6	1.4	0.1	2.16	0.32	3.35	0.08	0.01	185	12.8	46.9	16.3	0.24	17	166.2	66.4	24.04	90	115	71	2	1	1	1	19	74.5	26.2	13	3.6	1.84	48.3	1	14.8	22.4	48.9	37.7	301.785
1	67	151	4.85	46.3	95.5	31.2	327	12.7	44.8	8.5	34.8	5.7	57.9	1.4	0.2	2.96	0.48	4.92	0.12	0.02	123	11	35.5	16.6	0.14	24	156.9	58.1	23.6	85	160	90	2	1	1	1	25	85	40.6	15.4	4.1	1.09	44.4	1	14.3	24.7	41.5	32	201.78
1	53	148	4.76	44.6	93.5	31	331	12.9	43.6	7.44	31.8	6.5	59.9	1.4	0.4	2.37	0.49	4.44	0.11	0.03	173	11.6	37.4	16.4	0.2	17	167.2	71.9	25.72	93	128	68	2	3	3	1	17	70.8	26.8	13.8	2.8	1.64	44	1	17.9	24.9	51.2	39.5	248.685
1	49	150	4.61	44.4	96.3	32.5	338	13.1	46.4	6.78	26.8	10	58.1	5	0.1	1.82	0.68	3.93	0.34	0.01	175	13.4	50.9	19.3	0.23	10	169.3	73.1	25.5	92	154	94	2	3	3	1	21	67.6	23.7	10.4	3.7	1.85	43.9		19.2	26.4	51	39.4	74.34
1	54	173	5.67	53.9	95.1	30.5	321	13.4	47.5	8.47	19.1	9.2	68.7	2.5	0.5	1.62	0.78	5.82	0.21	0.04	178	13	48	20.7	0.23	20	167	63.7	22.84		117	72	2	3	1	2	16	68.5	22.5	10.3	2.5	2.04	46	2	14.4	22.7	46.7	36	139.83
1	50	160	4.86	46.8	96.4	33	343	14.1	50.1	9.53	52.8	6.5	37.4	3.1	0.2	5.03	0.62	3.56	0.3	0.02	218	9.6	24.2	15.8	0.21	22	168.7	60.9	21.4	82	103	65	2	1	1	1	21	75.4	26.2	9.9	2.3	1.88	49.2	2	11.8	19.5	46.5	35.8	255.765
1	63	169	5.23	49.4	94.5	32.3	342	12.4	42.9	6.06	37.6	11.6	49.3	0.7	0.8	2.28	0.7	2.99	0.04	0.05	193	11.5	37.3	15.1	0.22	23	157.6	68.3	27.5	94	186	91	2	1	3	1	19	76.7	29.5	23.8	7.4	1.6	47.2		19.1	28	46.6	35.9	200.01
1	60	145	4.94	45.7	92.6	29.4	318	15.4	50.7	6.55	25.2	7.8	64.6	1.9	0.5	1.65	0.51	4.24	0.12	0.03	161	12.6	42.8	17.4	0.2	15	176.8	77.3	24.73	95	124	76	2	2	2	1	14	77.1	28.5	28.5	7.3	1.71	48.6	1	20	26	54.2	41.8	189.39
1	48	147	4.79	43.4	90.7	30.7	339	12.6	42.4	5.28	43.7	7.6	47.7	0.7	0.3	2.31	0.4	2.51	0.04	0.02	197	11.2	35.8	16.6	0.22	31	179.5	81.4	25.26	93	121	88	2	1	3	1	26	72.8	26.3	24.1	9.5	1.77	46.5	1	21.2	26.1	57	44	130.095
1	58	153	4.88	46.1	94.5	31.4	333	13.2	46.3	5.7	39.2	6	52.6	1.9	0.3	2.23	0.34	3	0.11	0.02	192	9.9	26.9	16.7	0.19	22	150.6	66.8	29.45	97	134	79	2	1	1	1	21	75.8	28	35.4	9.4	1.71	47.8	1	21.5	32.2	42.9	33.1	283.2
1	67	167	5.16	51.6	100	32.4	324	13.3	47.3	8.73	35.6	8.6	50.8	4.4	0.6	3.11	0.75	4.44	0.38	0.05	218	11	32.4	16.5	0.24	21	156.4	55.6	22.73	78	143	72	2	1	1	1	18	79.5	30.5	13.1	3.7	1.61	49	1	11.3	20.5	41.9	32.3	115.935
1	48	183	5.26	52.1	99	34.8	351	12.5	46	5.97	33.5	3.5	59.5	2.4	1.1	2	0.21	3.55	0.14	0.07	121	11.7	39	16	0.14	117	184.4	93.1	27.38	107	118	76	2	3	3	1	109	76.4	32.1	18.2	4.7	1.38	44.3	1	27	29.1	62.6	48.3	954.03
2	64	135	4.73	41.6	87.9	28.5	325	13.7	45.5	6.49	27.8	5.7	62.8	3.5	0.2	1.8	0.37	4.08	0.23	0.01	168	14.1	50.9	18.5	0.24	12	152.8	68.3	29.25	84	163	88	2	1	1	1	16	71.5	25.5	11.6	4.1	1.8	46	2	28.8	42.2	36.9	28.8	83.19
1	68	149	4.99	45	90.3	29.9	331	13.3	44.3	4.35	32.3	6.5	59.7	1.1	0.4	1.41	0.28	2.59	0.05	0.02	192	10.9	33.9	16.4	0.21	12	162.8	54.3	20.49	77	145	79	2	1	1	1	20	67.6	23.2	15.1	4.2	1.91	44.4	2	8.5	15.7	43.4	33.5	86.73
1	57	160	4.94	47.7	96.5	32.3	335	12.3	43.8	5.57	32.6	6.5	57.7	3.1	0.1	1.82	0.36	3.21	0.17	0.01	189	10.8	33.8	16.8	0.2	19	163.4	62.3	23.33	85	112	68	2	3	2	1	18	74.1	27.9	13.7	3.9	1.66	46.2	1	14.5	23.4	45.2	34.9	225.675
1	49	157	4.92	45.2	91.9	31.8	346	12.6	42.8	6.23	31.4	5.9	62	0.6	0.1	1.96	0.37	3.85	0.04	0.01	172	11.6	38.5	16.6	0.2	39	171.8	79.3	26.87	97	117	75	2	3	1	1	26	71	27.3	27.1	7.6	1.6	43.7	1	22.5	28.4	53.8	41.5	82.305
2	70	133	4.36	42.3	97	30.5	314	13.9	49.4	6.71	42.9	7	47.3	2.5	0.3	2.88	0.47	3.17	0.17	0.02	197	13.3	51	20	0.26	21	144.8	67	31.95	100	153	70	2	1	1	1	21	77.4	31.4	14.9	4	1.46	46	1	31.5	47.1	33.1	25.9	208.86
2	59	133	4.6	41.9	91	29	318	14.6	47.3	5.18	28.5	7	63.8	0.4	0.3	1.48	0.36	3.31	0.02	0.01	288	10.2	27	16	0.29	29	157.8	57.3	23.01	86	150	73	2	1	2	1	24	77.4	30.1	13.8	3	1.57	47.3	1	19.7	34.4	35.1	27.5	243.375
1	52	155	5.23	46.3	88.5	29.6	335	12.7	41.3	6.75	32.3	7.3	55.5	4	0.9	2.18	0.49	3.75	0.27	0.06	205	10.8	32	13.4	0.22	11	162.8	72.7	27.43	96	137	72	2	3	3	1	14	70.9	22.6	10.9	3.7	2.14	48.3		21.3	29.4	48.7	37.5	222.135
1	59	161	5.01	47.1	93.9	32.1	342	12.6	43.7	5.45	35.3	4.4	58.5	1.7	0.1	1.92	0.24	3.19	0.09	0.01	202	10.8	32.5	16.5	0.22	25	172.6	71.6	24.03	90	132	78	2	1	3	1	21	76.6	30.1	15.2	4.5	1.54	46.5	2	17.6	24.7	51.1	39.4	91.155
1	83	138	4.56	41.7	91.4	30.3	331	13.2	43.9	4.79	28	6.4	61.9	3.1	0.6	1.34	0.31	2.96	0.15	0.03	164	12.5	40	16.9	0.21	16	164.3	64.5	23.89	92	150	72	2	3	2	1	18	70.5	25	12	3.5	1.82	45.5	1	15.4	23.9	46.5	35.9	199.125
1	55	160	5.21	50.5	96.9	30.7	317	13.7	46.7	6.81	44.7	6.9	45.3	2.5	0.6	3.04	0.47	3.09	0.17	0.04	134	14.2	50.9	20.2	0.19	9	173.6	64.5	21.4	85	110	63	2	3	3	1	11	69.9	25.2	19	4	1.77	44.7	2	11.6	18	50.1	38.7	100.89
1	57	154	4.85	45.7	94.2	31.7	337	13.4	45.5	12.03	19.1	6.9	71.7	2.1	0.2	2.3	0.84	8.61	0.25	0.03	257	10.1	26.5	16.1	0.26	24	166.8	61.6	22.14	88	138	82	2	3	3	1	16	74.1	30.3	12.4	3.4	1.45	43.8	2	11.7	19	47.3	36.5	66.375
1	61	148	4.64	44.3	95.6	31.9	333	13.1	46.4	7.36	34.1	6.6	57.1	2	0.2	2.51	0.49	4.2	0.15	0.01	171	10.1	28	16.1	0.17	11	166.2	70.6	25.56	89	160	93	2	1	2	1	17	70	26.8	15	4.1	1.61	43.2	2	19.2	27.3	48.7	37.5	123.9
1	67	140	4.51	42.9	95	31	326	13.4	46.2	5.7	30.4	9.2	56.3	3.5	0.6	1.73	0.53	3.2	0.2	0.04	198	11.6	35.9	16.5	0.23	16	162.3	65.3	24.79	91	137	60	2	1	3	1	25	67.1	23.4	11.1	2.9	1.87	43.7	1	15.8	24.2	46.9	36.2	61.95
1	64	168	5.27	49.6	94.1	31.9	339	13.3	46.2	7.91	37.2	5.3	56.3	0.8	0.4	2.94	0.42	4.46	0.06	0.03	192	11.1	33	13.4	0.21	16	163.5	63.7	23.83	84	122	68	2	1	2	1	23	75.9	28.3	23	5.5	1.68	47.6	2	15.8	24.9	45.4	35	84.96
1	53	147	4.38	42.7	97.5	33.6	344	12.8	45.8	6.87	15.6	8.9	74.2	1	0.3	1.07	0.61	5.1	0.07	0.02	128	14.7	60.1	24	0.19	18	168	58.2	20.62	82	119	77	2	1	1	1	18	76.5	28.5	32.7	8.5	1.68	48	2	10.5	18.2	45.1	34.8	138.06
1	76	127	4.24	38.6	91	30	329	14.8	49.1	8.21	21.1	8.6	65.8	4.1	0.4	1.73	0.71	5.4	0.34	0.03	395	10.9	32.4	12.8	0.43	25	169	72.3	25.31	92	169	77	2	1	1	1	26	76	34.4	13.8	3.8	1.21	41.6		18.9	26.2	50.6	39	64.605
1	70	140	4.78	42	87.9	29.3	333	12.7	41.2	4.51	45	7.5	45.1	2	0.4	2.03	0.34	2.03	0.09	0.02	122	13	49.8	18.7	0.16	17	164.3	72.4	26.82	97	190	99	2	1	2	1	19	74.8	30.2	16.2	5.8	1.48	44.6		21.6	29.9	48.1	37.1	37.17
1	49	165	5.51	48.6	88.1	30	340	12.7	41.2	6.81	21.7	5	72.3	0.8	0.2	1.48	0.34	4.93	0.05	0.01	133	10.6	31.7	16.5	0.14	23	157.8	58.9	23.65	81	139	80	2	1	2	3	17	72.1	25.1	15.5	3.7	1.87	47	2	12.4	21.2	44	33.9	371.7
1	50	146	4.53	43.7	96.4	32.2	334	12	42.8	4.62	35.2	4	59.2	1.2	0.4	1.63	0.18	2.73	0.06	0.02	153	12.3	44.7	16.2	0.19	46	157.4	67	27.04	93	118	68	2	3	1	1	29	71	24.8	23.7	5.6	1.86	46.2	1	17.8	26.6	46.6	35.9	204.435
1	53	165	5.3	50	94.4	31.1	329	12.6	43.8	6.84	29.2	6	57.2	7.4	0.2	2	0.41	3.91	0.51	0.01	111	11.3	37.3	16.6	0.13	48	166.1	69.1	25.05	87	131	78	2	3	3	1	26	69.6	23.1	16.7	5.4	2.01	46.5	1	17.9	26	48.5	37.4	184.08
2	68	133	4.28	40.3	94.2	31.1	330	15.1	52.2	4.37	34.6	5.9	55.4	3	1.1	1.51	0.26	2.42	0.13	0.05	115					17	144.4	42.8	20.53		172	76	2	1	1	2	28	72.9	26.4	19.4	3.6	1.76	46.5	2	12.2	28.6	28.6	22.3	150.45
2	62	139	5.04	45.9	91	27.5	303	15	48.5	5.78	25.8	6	64.2	3.5	0.5	1.49	0.35	3.71	0.2	0.03	156	13.9	53.4	16.8	0.22	46	158	53.3	21.35	79	122	77	2	1	1	1	40	75.3	28.3	11.6	3.2	1.66	47	1	14.7	27.6	36.1	28.2	101.775
1	62	151	5.16	45.9	89	29.3	329	13	42.3	5.92	36.5	5.4	54.9	2.7	0.5	2.16	0.32	3.25	0.16	0.03	119	13.9	53.2	23	0.17	21	158	57.6	23.07	86	117	69	2	1	1	1	21	76.2	32.7	24.2	6.4	1.33	43.5	2	13.5	23.5	41.8	32.2	90.27
1	55	160	5.28	47.7	90.3	30.3	335	12.9	42.2	8.02	30.7	6.2	59.3	3.1	0.7	2.46	0.5	4.75	0.25	0.06	193	12.3	45.4	17.2	0.24	16	159.1	49.4	19.52	68	107	59	2	2	1	2	23	76.3	30.3	16.5	4.4	1.52	46	2	7.7	15.6	39.5	30.5	61.95
2	57	112	3.84	35.7	93	29.2	314	13	44.1	9.04	34.5	6.1	57.6	1.2	0.6	3.12	0.55	5.21	0.11	0.05	371	10.6	29.8	12.3	0.39	12	164.8	52.1	19.18	70	116	65	2	1	1	1	21	66.9	25.1	7.9	2.7	1.67	41.8	2	12.7	24.5	36.8	28.8	64.605
2	66	143	4.49	43	95.8	32	334	14.1	49.8	6.25	42.8	3.9	51.9	1.3	0.1	2.68	0.24	3.24	0.08	0.01	156	13.1	50.5	16.9	0.2	29	145.1	51	24.22	90	185	77	2	1	1		24	76.6	31.8	24.7	6.1	1.41	44.8	2	17.6	34.6	31.2	24.4	214.17
1	47	165	5.41	47.8	88.4	30.5	345	12.2	39.9	5.39	43.6	6.7	48.4	0.9	0.4	2.35	0.36	2.61	0.05	0.02	217	7.8	12.8	15.9	0.17	33	169.8	73.8	25.6	94	124	90	2	1	3	1	25	74.5	31.4	19.1	4	1.37	43.1	1	18.2	24.7	52.7	40.6	318.6
2	54	140	4.5	44.2	98.2	31.1	317	11.7	41	5.69	30.1	7.3	61.2	1.3	0.1	1.71	0.42	3.48	0.07	0.01	186	13.8	50.1	20	0.26	15	155.4	55.4	22.94	78	125	60	2	1	1	1	17	80.3	33.6	14.4	4	1.39	46.7	1	17.3	31.4	35.5	27.8	191.16
2	70	132	4.81	41.3	85.9	27.5	320	16.2	51.3	7.07	26.2	5.7	65.9	2.1	0.1	1.85	0.4	4.66	0.15	0.01	115	12.8	51	16.6	0.15	50	146.6	56.2	26.15	86	150	74	2	1	1	1	45	77.9	31.8	22.7	5.5	1.45	46.1	1	21.1	37.7	32.7	25.6	157.53
1	46	161	5.34	49.2	92	30.2	328	11.9	40.4	6.45	43	7.8	47	2	0.2	2.77	0.5	3.04	0.13	0.01	206	10.2	29.6	16.9	0.21	28	155.1	59.5	24.73	82	130	82	2	3	3	3	30	72.3	25.3	16.7	4.2	1.86	47	2	14.9	25.1	42.3	32.6	861.105
2	49	110	3.9	34.1	87.2	28.2	323	15.7	48.7	7.02	30.7	5	60.7	2.7	0.9	2.15	0.35	4.27	0.19	0.06	300	10.1	27.5	16	0.3	5	148.5	45	20.41	70	115	65	2	1	1	1	18	82.1	36.8	9.4	2.6	1.23	45.3	2	11	24.5	31.8	24.8	202.665
1	83	135	4.24	41.5	97.7	31.7	325	13.4	48.2	6.08	26.3	5.4	64.4	3.7	0.2	1.6	0.33	3.92	0.22	0.01	117	11.6	38	16.7	0.14	23	151.8	55.8	24.22	87	130	83	2	1	1	1	27	74.7	27.5	12	4.9	1.72	47.2	2	14.9	26.8	38.7	29.9	33.63
1	55	166	5.22	49.7	95.1	31.9	335	12	42	5.59	32.7	5.7	60.2	1.4	0	1.83	0.32	3.36	0.08	0	132	10.1	27.4	16.7	0.13	33	156	60.4	24.82	86	139	80	2	1	3	2	29	73.5	23.2	25.6	6.5	2.17	50.3	2	15.8	26.2	42.3	32.6	185.85
2	59	146	4.76	45.3	95.2	30.6	322	12.7	43	8.12	33.8	5.6	58.6	1.4	0.6	2.73	0.46	4.76	0.12	0.05	303	11.4	34.8	16.5	0.35	39	150.1	57.6	25.57	87	116	64	2	1	1	1	33	78.6	31.4	13.3	3.6	1.5	47.2		21.1	36.7	34.1	26.6	177.885
1	52	164	5.32	50.7	95.4	30.9	324	12.8	43.9	7.97	36.7	4.4	50.2	8.4	0.3	2.92	0.35	4.01	0.67	0.02	247	10.7	30.5	16.5	0.26	27	171.2	75	25.59	91	132	76	2	2	2	1	24	76.6	25.4	26	6.3	2.02	51.2	2	18.6	24.9	53.4	41.2	116.82
1	55	145	4.93	43.6	88.4	29.4	333	12.9	42.4	8.06	23.1	5	64.8	6.9	0.2	1.86	0.4	5.22	0.56	0.02	126	13.5	52.6	16.9	0.17	35	169	63.8	22.34	84	122	82	2	3	3	1	35	77	28.1	13.7	5.6	1.74	48.9	1	13.7	21.6	47.4	36.6	300.015
1	68	147	4.4	44.2	100.4	33.4	333	13.2	47.1	6.99	30.2	7.6	60.2	1.6	0.4	2.11	0.53	4.21	0.11	0.03	148	14.1	53.7	16.8	0.21	22	154.5	62.3	26.1	85	141	65	2	3	3	1	32	69.2	28.4	16.5	5.9	1.44	40.8	2	15.2	24.5	44.6	34.4	70.8
1	55	168	5.39	51.6	95.7	31.2	326	12.6	44.2	3.97	27	6	65.5	1	0.5	1.07	0.24	2.6	0.04	0.02	155	11	33.6	14.4	0.17	32	171	73.9	25.27	90	116	75	2	1	3	1	25	78.9	29.9	22.8	6.5	1.64	49		17.8	24.2	53.1	41	337.185
2	57	133	4.29	41	95.6	31	324	13.5	47	5.09	30	6	62.2	1.4	0.4	1.53	0.31	3.16	0.07	0.02	176	14.6	54.1	20.1	0.26	18	158.5	70.7	28.14	92	109	56	2	1	1	1	18	73.5	30.3	16.6	4.3	1.43	43.2	1	28.2	40	39.7	31	128.325
1	49	169	5.41	49.4	91.2	31.2	342	12.4	41.8	4.56	34.5	6	56.8	2.2	0.5	1.57	0.27	2.6	0.1	0.02	257	9.3	23.5	16.4	0.24	27	167.8	73.6	26.14	93	105	70	2	2	2	1	18	63.3	18.2	17.4	4.7	2.48	45.1	1	18.7	25.5	52	40.1	234.525
1	48	151	5.43	46.7	86	27.8	323	13.7	43.4	6	40.7	5.9	45.9	7.1	0.4	2.44	0.35	2.76	0.43	0.02	200	11.9	41.6	16.4	0.24	71	168.4	76.5	26.98	100	148	101	2	1	3	1	81	78	33.4	12.4	5	1.34	44.6	1	21.6	28.3	52	40.1	143.37
1	45	168	5.52	49	88.8	30.4	343	12.6	41.1	9.47	24.7	6.1	65.2	3.4	0.6	2.34	0.58	6.17	0.32	0.06	218	11.4	36.8	14.5	0.25	44	164.3	70.5	26.12	89	134	91	2	3	1	1	22	76	24.2	14.7	4.7	2.14	51.8		18.9	26.9	48.9	37.7	338.07
1	47	148	4.67	42.7	91.4	31.7	347	12.3	41.8	4.04	37.2	5	56.2	1.1	0.5	1.5	0.2	2.28	0.04	0.02	112	13.2	50.7	16.7	0.15	30	167.9	69.3	24.58	85	116	71	2	1	2	1	22	75.2	28.8	17.5	5.4	1.61	46.4	1	15.5	22.5	50.9	39.2	123.015
1	60	164	5.43	49.3	90.8	30.2	333	12.7	41.2	10.72	18.2	9	70.3	1.8	0.7	1.95	0.96	7.54	0.19	0.08	248	10.7	31	12.9	0.26	42	163.5	74.5	27.87	93	165	107	2	2	2	1	31	77.6	29.7	15.4	6.4	1.61	47.9	1	22.7	30.5	49.1	37.9	96.465
1	76	146	4.83	44.8	92.7	30.3	326	13.6	46.7	8.93	22.9	5.2	69.5	2.1	0.3	2.04	0.46	6.21	0.19	0.03	127	13.5	53.1	16.5	0.17	18	158.6	50	19.88	80	133	69	2	1	1	2	22	75.5	34.1	12.5	3.3	1.21	41.4	2	8.9	17.9	38.9	30	39.825
1	61	157	4.51	47.4	105	34.8	331	13.7	53.3	6.61	34	8.1	57.1	0.6	0.2	2.25	0.54	3.77	0.04	0.01	111	13.1	52.1	16.4	0.15	29	169.2	76.6	26.76	98	123	67	2	3	3	1	51	69.8	23.2	22.7	8.7	2.01	46.6	1	21.1	27.6	52.6	40.5	263.73
1	58	162	4.99	46.9	93.9	32.4	345	12.6	43.9	4.76	41.9	5.5	49.4	2.8	0.4	1.99	0.26	2.36	0.13	0.02	152	13.5	53.4	16.6	0.21	34	159.6	68.8	27.01	92	164	84	2	1	2	2	30	72.6	27	32.7	6.9	1.69	45.6	2	20	29.2	46.2	35.6	120.36
2	57	137	4.45	42.2	94.9	30.8	325	13.8	48.5	5.47	27.6	5.5	64.8	1.9	0.2	1.51	0.3	3.55	0.1	0.01	192	11.6	38.5	16.3	0.22	13	147.7	48.2	22.09	70	97	58	2	1	1		15	73.7	26.1	9.8	1.7	1.82	47.6	2	14.3	29.8	31.6	24.7	366.39
2	61	130	4.07	40.4	99.2	31.9	322	13.5	49.4	5.27	46.4	8.4	43.7	1.1	0.4	2.45	0.44	2.3	0.06	0.02	138	12.7	47.4	16.9	0.17	12	155	67.4	28.05	84	136	82	2	1	1	2	18	70.6	24.6	13.3	3.4	1.87	46	2	28.6	42.5	36.2	28.3	74.34
1	59	157	5.08	47.8	94.1	30.9	328	12.7	44.1	4.5	30.5	8.1	59.2	1.9	0.3	1.37	0.36	2.67	0.09	0.01	227	10.2	28.4	16	0.23	12	166.3	64.7	23.39	89	137	84	2	1	1	1	21	75.8	31.3	37.8	11.2	1.42	44.5	2	15.2	23.6	46.9	36.1	80.535
1	51	162	5.1	49.2	96.3	31.7	329	12.9	46	5.11	28	4.5	65.9	1.5	0.1	1.43	0.23	3.36	0.08	0.01	125	11.2	36.6	16.6	0.14	30	157.5	66.3	26.73	88	133	93	2	1	1	2	28	76.2	30.4	22.4	5.6	1.51	45.8	2	17.3	26.2	46.4	35.8	211.515
1	45	162	5.36	48	89.6	30.2	338	12.9	43.5	5.84	33.1	7.4	57.3	1.6	0.6	1.93	0.43	3.35	0.09	0.04	186	13.5	47.7	17.8	0.25	14	173.7	79	26.18	92	121	75	2	1	2	1	16	77.1	28.5	17.5	5.2	1.71	48.6	1	19.6	24.9	56.2	43.4	140.715
2	83	139	4.52	43.1	95.2	30.7	323	13.2	46.3	4.34	23.4	5.5	69.4	1.4	0.3	1.02	0.24	3.01	0.06	0.01	184	11.9	41.4	16.4	0.22	22	142.7	47.8	23.47	84	139	73	2	1	3	2	27	78.8	29.1	25.1	5.2	1.71	49.7	2	17.6	37	28.2	22	299.13
1	63	155	4.78	46.7	97.8	32.4	331	13.1	47.2	6.05	34.1	7.1	57.9	0.8	0.1	2.06	0.43	3.5	0.05	0.01	81	12.5	45.1	16.6	0.1	26	159.3	56.4	22.23	83	136	83	2	1	2	1	35	77.3	30.1	19.9	5.8	1.57	47.2	1	12.3	21.9	41.8	32.2	125.67
2	59	131	3.94	39.8	100.9	33.2	329	13	48.5	5.33	20.9	3.6	75.3	0.2	0	1.11	0.19	4.02	0.01	0	95	14.6	60.9	17	0.11	28	143.4	53.5	26.02	89	116	68	2	1	1	2	23	67.1	25.8	20.6	5.8	1.6	41.3	2	21	39.3	30.4	23.7	67.26
1	51	159	5.02	47.7	95	31.7	333	13	44.9	6.04	22.4	7.6	69	0.7	0.3	1.35	0.46	4.17	0.04	0.02	169	12.2	42.8	16.3	0.2	26	173.8	68.6	22.71	88	137	83	2	3	3	1	27	73.3	28.1	17.1	6.8	1.61	45.2	2	13.3	19.5	52.3	40.4	167.265
1	55	156	4.76	44.8	94.1	32.9	349	12.6	42.3	7.5	34.4	4.7	56.9	3.1	0.9	2.58	0.36	4.26	0.23	0.07	262	11	31.9	16.5	0.29	16	167.3	64.3	22.97	82	139	80	2	3	1	1	13	71.3	24.8	9	2.7	1.88	46.5	1	13.1	20.4	48.5	37.4	133.635
2	43	169	5.38	48.1	89.4	31.4	351	13.5	45	8.08	24.6	5.4	68.9	0.6	0.5	1.99	0.44	5.56	0.05	0.04	168	11	30.7	14.5	0.18	10	159.6	50.5	19.83	74	134	82	2	1	1	1	12	79.6	30.5	39	10.9	1.61	49.1	2	13.1	26	34.9	27.3	126.555
1	48	148	4.46	44.5	99.9	33.1	331	13.8	48.9	6.54	19.8	4.6	69.4	5.5	0.7	1.29	0.3	4.54	0.36	0.05	100	16	65.2	16.6	0.16	23	166.4	73	26.36	90	127	84	2	2	2	1	19	80.7	28.7	24.6	7.4	1.81	52	1	18.6	25.5	51.6	39.7	187.62
1	57	168	5.53	50.7	91.7	30.4	331	13.2	44.5	6.65	30.4	6.9	61	1.5	0.2	2.02	0.46	4.06	0.1	0.01	170	12.8	47.4	18.7	0.22	54	165.8	67	24.37	92	124	71	2	3	2	1	37	75.7	27.9	13.2	5.1	1.71	47.8		17	25.4	47.4	36.5	104.43
1	50	148	4.8	44.9	93.6	30.9	330	14.7	50.6	7.4	35.6	4.6	57.8	2	0	2.63	0.34	4.28	0.15	0	128	13.9	54.8	16.5	0.18	19	162.3	50.8	19.29	65	105	75	2	1	2	1	23	70.8	25.6	22.4	5.7	1.77	45.2	2	5.7	11.3	42.7	32.9	53.1
1	48	169	4.8	48.2	100.4	35.2	351	12	44.2	8.16	28.9	6.5	63.5	0.7	0.4	2.36	0.53	5.18	0.06	0.03	117	11.9	39.6	16.5	0.14	27	165.4	69.8	25.51	90	108	62	2	1	1	1	14	73.4	25.4	18.1	5.4	1.89	48	1	18.4	26.5	48.6	37.5	617.73
1	63	151	4.84	45.1	93.3	31.2	335	12.7	42.2	4.96	27.4	8.7	62.3	0.8	0.8	1.36	0.43	3.09	0.04	0.04	183	12.6	43.6	16.9	0.23	19	174.2	71.3	23.5	89	110	67	2	3	1	1	20	70.2	21.7	18.1	4.4	2.24	48.5	2					153.99
1	54	147	4.62	44.4	96.3	31.9	331	13.3	47.4	7.15	34.2	6.4	55.3	4.1	0	2.45	0.46	3.95	0.29	0	177	11.2	35.3	16.6	0.2	28	168.2	67.4	23.82	92	105	63	2	3	1	2	26	74.4	26.5	11.4	3.3	1.81	47.9	1	16.5	24.5	48.2	37.2	138.06
2	65	148	4.72	43.4	91.8	31.3	341	12.2	41.4	6.14	39.2	6.8	53.1	0.6	0.3	2.41	0.42	3.25	0.04	0.02	209	11.2	34.9	16.1	0.23	28	166.2	64.9	23.5	82	172	76	2	1	1	1	27	77.6	31.3	20.4	4.5	1.48	46.3	1	21.2	32.8	40.8	31.9	323.91
1	54	153	5.24	46.7	89.1	29.1	326	12.9	40.7	6.69	38.7	4.1	53.3	3.6	0.3	2.59	0.28	3.56	0.24	0.02	303	8.8	19.2	16	0.27	11	158	58.8	23.55	76	121	77	2	1	1	3	27	77.9	30.6	18.4	4.6	1.55	47.3	2	12.4	21.2	43.9	33.9	156.645
1	54	135	4.75	42.2	88.9	28.5	320	14.7	46.6	5.78	43.8	5.3	48.2	2.1	0.6	2.52	0.31	2.79	0.12	0.04	159	13.7	50.7	16.7	0.22	17	161.2	76.8	29.56	98	130	87	2	1	3	2	19	72.7	25.4	13	6.7	1.86	47.3	2	23.1	30.1	50.9	39.3	797.385
2	51	148	5.16	44	85.3	28.7	336	12.4	38.5	7.57	32.4	5.2	60.4	1.6	0.4	2.45	0.39	4.58	0.12	0.03	274	11.4	36	13.8	0.31	16	147.2	51.1	23.58	81	158	84	2	1	1	1	19	75.2	28.6	14.3	3	1.63	46.6	1	17.7	34.8	31.2	24.3	271.695
1	44	150	4.87	45.4	93.2	30.8	330	14.6	48.7	8.43	31.4	8.8	57	2.6	0.2	2.65	0.74	4.8	0.22	0.02	76					72	168.8	87.8	30.81	105	126	89	2	3	3	1	61	76.3	31	17.4	5.2	1.46	45.3	1	27.2	31	57.4	44.3	157.53
1	58	150	4.69	43.9	93.5	32	343	12.3	42.5	5.71	35	6.2	57.1	1.4	0.3	2	0.35	3.26	0.08	0.02	175	11.6	39.3	16.6	0.2	41	164.3	62.1	23	79	115	64	2	3	2	3	35	74.5	27.2	13.1	3.2	1.74	47.3	2	14.5	23.4	45.1	34.8	209.745
2	58	139	4.26	41.8	98.1	32.7	333	12.5	45.4	4.61	30.2	3.8	63.5	2.3	0.2	1.39	0.18	2.92	0.11	0.01	146	11.2	36	16.7	0.16	22	152.2	57.1	24.65	82	141	95	2	1	3	1	22	74.6	26.3	22.4	4.8	1.84	48.3	2	19.9	35	34.7	27.1	262.845
2	63	135	4.32	42.3	97.9	31.3	319	12.2	44.5	4.28	28.7	6.8	63.3	0.7	0.5	1.23	0.29	2.71	0.03	0.02	189	11.3	36	13.3	0.21	71	159.3	52.4	20.65	72	141	89	2	1	1	1	60	75.3	29.4	11.5	3.4	1.56	45.9	2	15.4	29.4	34.6	27	59.295
1	66	165	5.4	49.8	92.3	30.6	332	14.1	47.9	3.93	30.3	6.6	60.6	2.3	0.2	1.19	0.26	2.38	0.09	0.01	83	13.4	53.3	17.6	0.11	23	166.5	62.5	22.55	82	128	80	2	1	2	1	19	75.6	25.7	24.1	6.6	1.94	49.9	2	14.2	22.8	45.7	35.3	129.21
1	61	157	4.85	47.5	97.8	32.4	331	13	46	4.62	29.4	7.6	60	2.5	0.5	1.36	0.35	2.77	0.12	0.02	182	12.8	47.2	16.7	0.23	15	160.2	72.5	28.25	94	127	83	2	3	3	3	20	69	25.1	22.2	4.6	1.75	43.9	1	21.9	30.3	47.9	36.9	307.095
1	59	153	4.67	45.8	98.1	32.8	334	13	47.1	7.41	27.8	5	65	2	0.2	2.06	0.37	4.82	0.15	0.01	133	11.4	36.8	16.2	0.15	17	159.1	66.4	26.23	88	122	71	2	3	3	1	17	69.9	23.3	16.3	6.7	2	46.6	2	18.5	28	45.3	34.9	92.04
2	49	131	4.24	39.3	92.7	30.8	333	13.6	46.6	4.43	32.9	7.6	58	1	0.5	1.46	0.34	2.57	0.04	0.02	235	12.1	43.2	16.2	0.28	23	154.7	64.7	27.03	87	157	70	2	1	1	2	21	68.5	29.4	7.5	1.8	1.33	39.1	1	26	40.3	36.1	28.2	154.875
1	56	166	5.81	49.6	85.5	28.6	335	13.4	42.1	7.2	42.4	5.2	48.1	4	0.3	3.05	0.37	3.47	0.29	0.02	156	11.7	40.3	17.1	0.18	15	161.9	64.9	24.76	85	137	76	2	1	2	3	19	75.7	32.4	13.5	3.7	1.34	43.3	2	16.8	26	45.5	35.1	228.33
1	59	160	4.86	48.2	99.1	32.8	331	12.7	46.6	7.49	29.7	4.6	63.7	1.7	0.3	2.22	0.34	4.78	0.13	0.02	138	10.9	35.2	17	0.15	15	158	63.3	25.36	88	116	60	2	3	3	2	12	69.6	24.2	22.1	6	1.88	45.4	1	15.6	24.7	45.2	34.8	326.565
2	65	128	4.32	40	92.6	29.6	320	13.7	46.7	7.11	33.9	8.7	55.9	0.8	0.7	2.41	0.62	3.97	0.06	0.05	130	14.2	58.1	23	0.18	15	145.1	55.8	26.5	86	144	52	2	1	1	1	21	74.7	30.3	17.5	5.1	1.47	44.4		22.6	40.6	31	24.2	234.525
2	51	145	4.62	43.7	94.5	31.4	333	11.9	41.5	5.83	40.9	5.4	52.2	1.3	0.2	2.38	0.31	3.05	0.08	0.01	214	10.5	30.5	16.1	0.22	21	157.5	61.4	24.75	77	161	78	2	1	3	2	18	75.2	31.1	15.3	4.4	1.42	44.1	2	22.2	36.3	36.6	28.6	99.12
1	56	148	4.64	44.2	95.3	32	336	13	46.1	5.79	40.3	7.9	47.8	4	0	2.33	0.46	2.77	0.23	0	202	9.6	23.2	16.1	0.19	38	157.7	58.9	23.68	90	114	72	2	3	3	1	32	71.8	24.6	17.4	3.9	1.92	47.2	2	12.7	21.6	43.8	33.8	91.155
1	55	160	4.67	48.6	104.2	34.2	328	13.2	48.8	4.12	34.6	6.9	56.7	1	0.8	1.43	0.28	2.34	0.04	0.03	92	11.2	35.8	17.2	0.1	26	166.9	70.8	25.42	88	139	87	2	3	2	2	22	74.9	27.1	14.2	3.8	1.76	47.8	1	18	25.5	50	38.5	424.8
2	52	146	4.79	43.6	91.1	30.5	335	12.4	41.9	6.54	32.8	6.4	57.8	2.7	0.3	2.15	0.42	3.77	0.18	0.02	289	9.2	21.7	15.8	0.27	21	154.7	65	27.16	96	135	66	2	1	1	1	22	81.9	34.5	11.8	2.3	1.37	47.4	2	26.4	40.7	36	28.2	58.41
2	62	124	4.15	39	94	29.9	318	13.8	47.5	3.98	35.7	7.3	55.7	0.8	0.5	1.42	0.29	2.22	0.03	0.02	115					13	153.8	57.7	24.39	79	174	95	2	1	1	1	22	71.7	26.2	14.6	3.6	1.74	45.5		21.2	36.9	34	26.6	83.19
2	59	137	4.74	42.1	88.8	28.9	326	13.3	43.7	7.53	39.2	4.5	54.7	1.4	0.2	2.95	0.34	4.11	0.11	0.02	174	12.9	47.5	16.6	0.22	23	149.2	47.9	21.52	80	134	66	2	1	1	1	19	76.5	32.9	14.1	3.1	1.33	43.6	2	13.6	28.4	32.1	25	363.735
1	59	173	5.83	51.1	87.7	29.7	339	12.6	40.6	5.49	32.6	5.3	59.7	2	0.4	1.79	0.29	3.28	0.11	0.02	236	9.3	19.3	10.2	0.22	30	159.3	66.8	26.32	91	126	75	2	1	3	2	24	77.8	28.1	23.4	7.5	1.77	49.7	1	18.9	28.4	45.3	35	113.28
2	70	133	4.25	41.2	97	31.2	322	13.7	49	4.82	30.7	5.4	61.7	1.7	0.5	1.48	0.26	2.98	0.08	0.02	191	10.8	35	16.4	0.21	14	153.2	49.8	21.22	75	117	66	2	1	1	1	21	67	21.6	14.6	3.2	2.1	45.4	2	15.5	31.3	32	25	111.51
1	54	155	5.01	46.8	93.4	30.8	330	12.3	42.5	3.86	35.2	5.9	46.8	12	0.1	1.36	0.23	1.81	0.46	0	111	13.8	56.4	16.9	0.15	17	159.7	69.2	27.13	93	125	82	2	1	3	1	25	71.6	23.7	18.8	3.4	2.02	47.9	2	20.1	29.1	46.5	35.9	72.57
1	58	143	4.52	44.7	98.9	31.6	320	13.7	49.4	5.32	28.2	6	61.4	3.8	0.6	1.5	0.32	3.27	0.2	0.03	105	14.1	56.5	22.5	0.15	41	164.4	76.8	28.42	95	136	87	2	1	3	3	49	76.4	26.9	17.4	4.4	1.84	49.5		22.9	30.2	50.3	38.8	164.61
1	58	148	4.72	44.6	94.5	31.2	331	13.5	47.1	4.77	39.9	6.8	51.7	1.6	0	1.9	0.32	2.47	0.08	0	82	13.8	56.4	17.4	0.1	46	165.1	70.5	25.86	87	118	76	2	3	3	2	34	63.7	15.4	17.9	2.2	3.14	48.3	1	18.1	25.8	49.6	38.2	727.47
2	74	138	4.56	42.7	93.6	30.3	323	12.7	43.8	5.95	28.1	5.9	62.6	2.7	0.7	1.67	0.35	3.73	0.16	0.04	163	11.1	33.8	12.9	0.18	11	158	68.5	27.44	98	202	91	2	1	2	1	17	81.9	35.1	11.9	3.3	1.33	46.8	2	29.3	42.8	36.6	28.7	120.36
1	50	156	5.17	47.4	91.7	30.2	329	12.9	44.2	5.86	29.6	9.1	58.8	2.3	0.2	1.73	0.53	3.46	0.13	0.01	123	14.5	53.6	19	0.18	67	167	78	27.97	95	126	85	2	2	3	3	45	75.4	25.5	17.3	5.8	1.96	49.9		21.6	27.7	53.5	41.2	141.6
1	60	143	4.32	43.3	100.4	33.1	330	13.5	49.7	5.38	28.9	5.4	64.6	1.1	0	1.55	0.29	3.48	0.06	0	95	13.1	51.3	16.7	0.12	14	155.5	49.9	20.64	72	117	55	2	3	1	2	16	71.8	27.9	16.3	5	1.57	43.9	2	9.1	18.3	38.6	29.8	122.13
1	54	150	4.85	43.9	90.5	30.9	342	12.9	43.3	4.11	36.3	12.9	44.9	4.9	1	1.49	0.53	1.85	0.2	0.04	209	11.2	33.6	13.3	0.23	13	155.9	53.4	21.97	78	169	92	2	1	1	1	16	81	31.4	15.6	4.3	1.58	49.6	2	11.1	20.8	40.1	30.9	96.465
1	61	155	5.02	49	97.7	30.9	317	13.4	46.6	5.91	36	8	51.9	3.3	0.8	2.12	0.48	3.06	0.2	0.05	128	13.8	53.1	16.7	0.18	38	169.9	67.2	23.28	92	128	79	2	3	3	2	31	75.9	30.2	11.1	3.6	1.51	45.7		14.2	21.2	50.2	38.7	96.465
1	57	151	5.07	45.8	90.4	29.8	330	13.8	45.9	4.51	34.4	5.9	56.6	2.8	0.3	1.55	0.27	2.55	0.13	0.01	128	11.7	38.9	17	0.15	37	161.7	67.1	25.66	92	146	87	2	2	3	1	25	72.7	26	20.7	6.3	1.8	46.7	2	18.3	27.3	46.2	35.6	237.18
2	58	135	4.62	42.1	91.1	29.2	321	13.9	47.9	5.61	31.3	6.8	58.4	2.9	0.6	1.76	0.38	3.28	0.16	0.03	125	15.1	58.6	20.1	0.19	24	146.6	62	28.85	92	161	83	2	1	1	1	21	84	34.6	17.8	7	1.43	49.4		26.8	43.3	32.9	25.7	162.84
2	57	136	4.35	41.6	95.6	31.3	327	12.8	45.9	4.75	48.6	8.4	42.6	0.2	0.2	2.31	0.4	2.02	0.01	0.01	197	10.6	29.5	12.2	0.21	14	147.8	43.8	20.05	67	116	73	2	1	1	1	23	75.8	29.6	8.9	2.3	1.56	46.2	2	11.9	27.3	29.8	23.3	92.925
1	45	156	5.27	49.6	94.1	29.6	315	13.7	45.3	5.69	25	5.7	68.5	0.4	0.4	1.42	0.32	3.91	0.02	0.02	206	13.1	43.7	18.5	0.27	37	176.4	73.6	23.65	90	135	86	2	1	1	1	24	72	27.1	31	9.7	1.66	44.9	1	15.3	20.9	55.2	42.6	69.915
2	65	114	3.69	36.2	98.1	30.9	315	13.4	48	4.98	42.1	5	49.9	2.3	0.7	2.1	0.25	2.49	0.11	0.03	76	16.1	63.4	21	0.12	21	150.2	50.7	22.47	79	128	70	2	1	1	2	25	72.6	29.9	13	3.9	1.43	42.7	2	15.8	31.3	32.6	25.5	109.74
1	52	132	4.08	39.2	96	32.4	337	12.8	45.4	5.34	21.9	8.1	68.8	0.9	0.3	1.17	0.43	3.67	0.05	0.02	117	12.1	42.8	16.9	0.14	31	171.9	48.5	16.41	71	92	56	2	3	3	1	29	67.5	26.5	4.9	1.2	1.55	41	2	2.9	6	43.2	33.3	1161.12
1	50	164	4.72	48.4	102.5	34.8	339	12.5	46.1	5.13	41.1	7	49.1	1.6	1.2	2.11	0.36	2.52	0.08	0.06	119	12.6	43.3	16.5	0.15	27	157.3	63.3	25.58	88	139	75	2	1	3	1	25	72.2	22.8	43.2	9.5	2.17	49.4	1	15.5	24.6	45.2	34.9	189.39
1	64	155	5.2	45.5	87.5	29.8	341	12.7	40.9	3.27	30.3	12.8	56	0.3	0.6	0.99	0.42	1.83	0.01	0.02	124	12.4	43.8	17.3	0.15	29	160.5	68.1	26.44	92	164	87	2	3	2	1	24	72.6	23.9	14.3	4.3	2.04	48.7	1	19.6	28.8	46	35.4	172.575
1	48	153	4.82	44.5	92.3	31.7	344	12.3	42	5.54	15.5	5.4	77.8	1.1	0.2	0.86	0.3	4.31	0.06	0.01	150	9.4	21.1	16.4	0.14	27	163.1	63.1	23.72	86	125	84	2	1	3	1	20	82.9	35.2	18.9	5.2	1.36	47.7	1	14.8	23.5	45.8	35.3	420.375
1	56	147	4.7	46.6	99.1	31.2	315	13.5	49.1	4.24	50.4	4.2	41.9	3.4	0.1	2.14	0.18	1.78	0.14	0	199	10.7	32.2	16.2	0.21	10	173.7	67	22.21	88	104	63	2	1	1	1	16	81.5	32.7	33.7	9.3	1.49	48.8	2	14.4	21.6	49.8	38.4	112.395
1	76	160	5.41	50	92.4	29.6	320	13.2	45.9	8.17	29.1	5.2	63.1	2	0.6	2.38	0.42	5.16	0.16	0.05	109	16.3	65.3	21.5	0.18	15	166.5	62.9	22.69	90	136	65	2	1	1	1	22	70.2	25.6	19.3	6	1.74	44.6	2	13.6	21.7	46.7	36	99.12
1	46	147	5.06	43.9	86.8	29.1	335	13.3	41.9	5.14	31.2	9.6	53.2	5.3	0.7	1.6	0.49	2.74	0.27	0.04	195	12.6	40.2	16.3	0.25	22	163.4	72.8	27.27	91	160	94	2	1	1	1	18	71.9	24.3	15.3	4.5	1.96	47.6	2	19.2	26.5	50.7	39.1	96.465
2	52	115	3.49	34.1	97.7	32.9	337	12.7	46	3.09	28.3	6.5	62.1	2.6	0.5	0.87	0.2	1.92	0.08	0.02	82	14.1	57.2	16.5	0.12	12	160.3	51.4	20	74	99	59	2	1	1	1	18	69.4	26.2	14.6	3.9	1.65	43.2	2	12.4	24.2	36.4	28.5	87.615
1	77	139	4.83	43	89	28.9	324	13	41.4	4.8	25.4	7.5	63.8	3	0.3	1.22	0.36	3.07	0.14	0.01	160	11.6	37.4	16.4	0.19	9	162.5	66.8	25.3	93	134	59	2	1	2	1	16	69.3	24.1	12.5	3.5	1.88	45.2		18.7	28	45.6	35.2	67.26
1	54	157	4.86	47.3	97.4	32.3	332	12.8	45.8	3.96	28.4	7	61.1	3.1	0.4	1.12	0.28	2.42	0.12	0.02	171	12.1	43.2	16.5	0.21	24	170.2	70.5	24.34	87	124	74	2	3	3	1	24	77.7	29.4	23.2	5.9	1.64	48.3	1	16	22.7	51.7	39.9	144.255
1	54	131	4.31	40.4	93.6	30.3	324	13	43.3	8.91	31.8	6.5	60.1	1.3	0.3	2.83	0.58	5.35	0.12	0.03	213	14	55.5	16.7	0.3	9	162.8	69.2	26.11	89	123	71	2	3	3	1	10	74.4	32.1	13.5	2.7	1.32	42.3	2	19.1	27.7	47.4	36.6	546.93
1	57	163	5.38	50.1	93.1	30.3	325	13.4	45.6	9.78	21.9	5.4	71.6	0.8	0.3	2.14	0.53	7	0.08	0.03	190	13.7	47.8	20.3	0.26	25	165.2	57.3	21	79	110	63	2	1	1	1	19	71.6	28.6	18.4	4.9	1.5	43	2	9.2	16.1	45.6	35.1	152.22
2	64	152	5	44.9	89.8	30.5	339	12.6	40	9.97	24.4	4.1	67.6	3.7	0.2	2.43	0.41	6.74	0.37	0.02	290	9.4	21.2	15.7	0.27	17	143.9	53	25.59	85	105	77	2	1	1	2	14	74.2	30.8	12.3	2.8	1.41	43.4	1	19.2	36.3	31.6	24.6	217.71
1	65	149	4.87	43.5	89.3	30.6	343	12.5	40.1	7.63	29.6	7.6	60.7	1.8	0.3	2.26	0.58	4.63	0.14	0.02	156	13.6	54.7	21.3	0.21	12	166.7	67.9	24.43	96	176	84	2	1	1	1	12	70.5	26.9	14.7	3.4	1.62	43.6	2	17.7	26.1	47.6	36.7	159.3
1	78	161	5.05	48.3	95.6	32	335	13.3	45.2	5.36	44.7	3.9	49.9	0.8	0.7	2.4	0.21	2.67	0.04	0.04	144	12.6	42.5	17	0.18	34	164	63.7	23.68	89	126	80	2	1	1	2	33	80.5	31.4	16.8	5.7	1.56	49.1	1	14.9	23.4	46.3	35.7	203.55
1	53	156	5.33	46.5	87.2	29.3	335	12.7	41.7	6.45	29.3	5.6	62.7	2	0.4	1.89	0.36	4.04	0.13	0.03	145	13.4	47.2	17.7	0.19	32	175.6	70.9	22.99	86	168	99	2	1	3	1	24	81.7	31.3	28.2	7.3	1.61	50.4	1	15.8	22.4	52.2	40.2	237.18
1	63	151	4.73	44.8	94.8	32	337	12.7	44.7	5.15	35.1	7.8	55	2.1	0	1.81	0.4	2.83	0.11	0	85	15	62	16.8	0.12	56	156.3	54.8	22.43	79	117	75	2	1	1	1	45	73.9	32.1	31.5	11.3	1.3	41.8	2	12.1	22.1	40.5	31.2	77.88
1	58	156	5.04	48.7	96.7	31.1	321	13.1	46	7.43	22	5.2	71.8	0.5	0.5	1.63	0.38	5.34	0.04	0.04	226	12.1	40	16.2	0.27	13	161.3	57.1	21.95	85	112	60	2	1	1	1	15	77.7	31.9	14.7	3.6	1.44	45.8	1	10.6	18.7	44	33.9	71.685
1	44	191	6.53	61.7	94.5	29.2	309	16.7	58.2	10.9	11.6	8.7	77.9	1.6	0.2	1.26	0.95	8.5	0.17	0.02	127	12.2	45.2	16.7	0.16	22	155.1	89	37	116	119	87	2	1	1	1	17	73.5	31	13.3	4.5	1.37	42.5	1	32.6	36.7	53.4	41.2	174.345
1	58	140	4.49	40.9	91.2	31.1	341	12.3	41.6	7.7	26.5	3.4	69.3	0.7	0.1	2.04	0.26	5.34	0.05	0.01	224	10	27.8	16.3	0.22	34	167.4	69.8	24.91	96	159	92	2	3	3	1	39	73.3	24.6	11.2	3.2	1.98	48.7	1	17.9	25.7	49.2	37.9	393.825
1	67	134	4.29	40.8	95.1	31.1	327	12.3	43.4	5.54	20.2	8.3	71	0.4	0.1	1.12	0.46	3.93	0.02	0.01	149	12	42.5	16.6	0.18	7	157.8	54.4	21.85	79	143	75	2	1	2	1	12	66.5	25.9	10.4	4.1	1.57	40.6	2	16	29.5	35.9	28.1	92.925
1	48	132	4.3	40.3	93.7	30.6	327	12.7	44.2	5.92	36.5	5.4	56.6	1.4	0.1	2.16	0.32	3.35	0.08	0.01	185	12.8	46.9	16.3	0.24	17	166.2	66.4	24.04	90	115	71	2	1	1	1	19	74.5	26.2	13	3.6	1.84	48.3	1	14.8	22.4	48.9	37.7	301.785
1	67	151	4.85	46.3	95.5	31.2	327	12.7	44.8	8.5	34.8	5.7	57.9	1.4	0.2	2.96	0.48	4.92	0.12	0.02	123	11	35.5	16.6	0.14	24	156.9	58.1	23.6	85	160	90	2	1	1	1	25	85	40.6	15.4	4.1	1.09	44.4	1	14.3	24.7	41.5	32	201.78
1	53	148	4.76	44.6	93.5	31	331	12.9	43.6	7.44	31.8	6.5	59.9	1.4	0.4	2.37	0.49	4.44	0.11	0.03	173	11.6	37.4	16.4	0.2	17	167.2	71.9	25.72	93	128	68	2	3	3	1	17	70.8	26.8	13.8	2.8	1.64	44	1	17.9	24.9	51.2	39.5	248.685
1	49	150	4.61	44.4	96.3	32.5	338	13.1	46.4	6.78	26.8	10	58.1	5	0.1	1.82	0.68	3.93	0.34	0.01	175	13.4	50.9	19.3	0.23	10	169.3	73.1	25.5	92	154	94	2	3	3	1	21	67.6	23.7	10.4	3.7	1.85	43.9		19.2	26.4	51	39.4	74.34
1	54	173	5.67	53.9	95.1	30.5	321	13.4	47.5	8.47	19.1	9.2	68.7	2.5	0.5	1.62	0.78	5.82	0.21	0.04	178	13	48	20.7	0.23	20	167	63.7	22.84		117	72	2	3	1	2	16	68.5	22.5	10.3	2.5	2.04	46	2	14.4	22.7	46.7	36	139.83
1	50	160	4.86	46.8	96.4	33	343	14.1	50.1	9.53	52.8	6.5	37.4	3.1	0.2	5.03	0.62	3.56	0.3	0.02	218	9.6	24.2	15.8	0.21	22	168.7	60.9	21.4	82	103	65	2	1	1	1	21	75.4	26.2	9.9	2.3	1.88	49.2	2	11.8	19.5	46.5	35.8	255.765
1	63	169	5.23	49.4	94.5	32.3	342	12.4	42.9	6.06	37.6	11.6	49.3	0.7	0.8	2.28	0.7	2.99	0.04	0.05	193	11.5	37.3	15.1	0.22	23	157.6	68.3	27.5	94	186	91	2	1	3	1	19	76.7	29.5	23.8	7.4	1.6	47.2		19.1	28	46.6	35.9	200.01
1	60	145	4.94	45.7	92.6	29.4	318	15.4	50.7	6.55	25.2	7.8	64.6	1.9	0.5	1.65	0.51	4.24	0.12	0.03	161	12.6	42.8	17.4	0.2	15	176.8	77.3	24.73	95	124	76	2	2	2	1	14	77.1	28.5	28.5	7.3	1.71	48.6	1	20	26	54.2	41.8	189.39
1	48	147	4.79	43.4	90.7	30.7	339	12.6	42.4	5.28	43.7	7.6	47.7	0.7	0.3	2.31	0.4	2.51	0.04	0.02	197	11.2	35.8	16.6	0.22	31	179.5	81.4	25.26	93	121	88	2	1	3	1	26	72.8	26.3	24.1	9.5	1.77	46.5	1	21.2	26.1	57	44	130.095
1	58	153	4.88	46.1	94.5	31.4	333	13.2	46.3	5.7	39.2	6	52.6	1.9	0.3	2.23	0.34	3	0.11	0.02	192	9.9	26.9	16.7	0.19	22	150.6	66.8	29.45	97	134	79	2	1	1	1	21	75.8	28	35.4	9.4	1.71	47.8	1	21.5	32.2	42.9	33.1	283.2
1	67	167	5.16	51.6	100	32.4	324	13.3	47.3	8.73	35.6	8.6	50.8	4.4	0.6	3.11	0.75	4.44	0.38	0.05	218	11	32.4	16.5	0.24	21	156.4	55.6	22.73	78	143	72	2	1	1	1	18	79.5	30.5	13.1	3.7	1.61	49	1	11.3	20.5	41.9	32.3	115.935
1	48	183	5.26	52.1	99	34.8	351	12.5	46	5.97	33.5	3.5	59.5	2.4	1.1	2	0.21	3.55	0.14	0.07	121	11.7	39	16	0.14	117	184.4	93.1	27.38	107	118	76	2	3	3	1	109	76.4	32.1	18.2	4.7	1.38	44.3	1	27	29.1	62.6	48.3	954.03
2	64	135	4.73	41.6	87.9	28.5	325	13.7	45.5	6.49	27.8	5.7	62.8	3.5	0.2	1.8	0.37	4.08	0.23	0.01	168	14.1	50.9	18.5	0.24	12	152.8	68.3	29.25	84	163	88	2	1	1	1	16	71.5	25.5	11.6	4.1	1.8	46	2	28.8	42.2	36.9	28.8	83.19
1	68	149	4.99	45	90.3	29.9	331	13.3	44.3	4.35	32.3	6.5	59.7	1.1	0.4	1.41	0.28	2.59	0.05	0.02	192	10.9	33.9	16.4	0.21	12	162.8	54.3	20.49	77	145	79	2	1	1	1	20	67.6	23.2	15.1	4.2	1.91	44.4	2	8.5	15.7	43.4	33.5	86.73
1	57	160	4.94	47.7	96.5	32.3	335	12.3	43.8	5.57	32.6	6.5	57.7	3.1	0.1	1.82	0.36	3.21	0.17	0.01	189	10.8	33.8	16.8	0.2	19	163.4	62.3	23.33	85	112	68	2	3	2	1	18	74.1	27.9	13.7	3.9	1.66	46.2	1	14.5	23.4	45.2	34.9	225.675
1	49	157	4.92	45.2	91.9	31.8	346	12.6	42.8	6.23	31.4	5.9	62	0.6	0.1	1.96	0.37	3.85	0.04	0.01	172	11.6	38.5	16.6	0.2	39	171.8	79.3	26.87	97	117	75	2	3	1	1	26	71	27.3	27.1	7.6	1.6	43.7	1	22.5	28.4	53.8	41.5	82.305
2	70	133	4.36	42.3	97	30.5	314	13.9	49.4	6.71	42.9	7	47.3	2.5	0.3	2.88	0.47	3.17	0.17	0.02	197	13.3	51	20	0.26	21	144.8	67	31.95	100	153	70	2	1	1	1	21	77.4	31.4	14.9	4	1.46	46	1	31.5	47.1	33.1	25.9	208.86
2	59	133	4.6	41.9	91	29	318	14.6	47.3	5.18	28.5	7	63.8	0.4	0.3	1.48	0.36	3.31	0.02	0.01	288	10.2	27	16	0.29	29	157.8	57.3	23.01	86	150	73	2	1	2	1	24	77.4	30.1	13.8	3	1.57	47.3	1	19.7	34.4	35.1	27.5	243.375
1	52	155	5.23	46.3	88.5	29.6	335	12.7	41.3	6.75	32.3	7.3	55.5	4	0.9	2.18	0.49	3.75	0.27	0.06	205	10.8	32	13.4	0.22	11	162.8	72.7	27.43	96	137	72	2	3	3	1	14	70.9	22.6	10.9	3.7	2.14	48.3		21.3	29.4	48.7	37.5	222.135
1	59	161	5.01	47.1	93.9	32.1	342	12.6	43.7	5.45	35.3	4.4	58.5	1.7	0.1	1.92	0.24	3.19	0.09	0.01	202	10.8	32.5	16.5	0.22	25	172.6	71.6	24.03	90	132	78	2	1	3	1	21	76.6	30.1	15.2	4.5	1.54	46.5	2	17.6	24.7	51.1	39.4	91.155
1	83	138	4.56	41.7	91.4	30.3	331	13.2	43.9	4.79	28	6.4	61.9	3.1	0.6	1.34	0.31	2.96	0.15	0.03	164	12.5	40	16.9	0.21	16	164.3	64.5	23.89	92	150	72	2	3	2	1	18	70.5	25	12	3.5	1.82	45.5	1	15.4	23.9	46.5	35.9	199.125
1	55	160	5.21	50.5	96.9	30.7	317	13.7	46.7	6.81	44.7	6.9	45.3	2.5	0.6	3.04	0.47	3.09	0.17	0.04	134	14.2	50.9	20.2	0.19	9	173.6	64.5	21.4	85	110	63	2	3	3	1	11	69.9	25.2	19	4	1.77	44.7	2	11.6	18	50.1	38.7	100.89
1	57	154	4.85	45.7	94.2	31.7	337	13.4	45.5	12.03	19.1	6.9	71.7	2.1	0.2	2.3	0.84	8.61	0.25	0.03	257	10.1	26.5	16.1	0.26	24	166.8	61.6	22.14	88	138	82	2	3	3	1	16	74.1	30.3	12.4	3.4	1.45	43.8	2	11.7	19	47.3	36.5	66.375
1	61	148	4.64	44.3	95.6	31.9	333	13.1	46.4	7.36	34.1	6.6	57.1	2	0.2	2.51	0.49	4.2	0.15	0.01	171	10.1	28	16.1	0.17	11	166.2	70.6	25.56	89	160	93	2	1	2	1	17	70	26.8	15	4.1	1.61	43.2	2	19.2	27.3	48.7	37.5	123.9
1	67	140	4.51	42.9	95	31	326	13.4	46.2	5.7	30.4	9.2	56.3	3.5	0.6	1.73	0.53	3.2	0.2	0.04	198	11.6	35.9	16.5	0.23	16	162.3	65.3	24.79	91	137	60	2	1	3	1	25	67.1	23.4	11.1	2.9	1.87	43.7	1	15.8	24.2	46.9	36.2	61.95
1	64	168	5.27	49.6	94.1	31.9	339	13.3	46.2	7.91	37.2	5.3	56.3	0.8	0.4	2.94	0.42	4.46	0.06	0.03	192	11.1	33	13.4	0.21	16	163.5	63.7	23.83	84	122	68	2	1	2	1	23	75.9	28.3	23	5.5	1.68	47.6	2	15.8	24.9	45.4	35	84.96
1	53	147	4.38	42.7	97.5	33.6	344	12.8	45.8	6.87	15.6	8.9	74.2	1	0.3	1.07	0.61	5.1	0.07	0.02	128	14.7	60.1	24	0.19	18	168	58.2	20.62	82	119	77	2	1	1	1	18	76.5	28.5	32.7	8.5	1.68	48	2	10.5	18.2	45.1	34.8	138.06
1	76	127	4.24	38.6	91	30	329	14.8	49.1	8.21	21.1	8.6	65.8	4.1	0.4	1.73	0.71	5.4	0.34	0.03	395	10.9	32.4	12.8	0.43	25	169	72.3	25.31	92	169	77	2	1	1	1	26	76	34.4	13.8	3.8	1.21	41.6		18.9	26.2	50.6	39	64.605
1	70	140	4.78	42	87.9	29.3	333	12.7	41.2	4.51	45	7.5	45.1	2	0.4	2.03	0.34	2.03	0.09	0.02	122	13	49.8	18.7	0.16	17	164.3	72.4	26.82	97	190	99	2	1	2	1	19	74.8	30.2	16.2	5.8	1.48	44.6		21.6	29.9	48.1	37.1	37.17
1	49	165	5.51	48.6	88.1	30	340	12.7	41.2	6.81	21.7	5	72.3	0.8	0.2	1.48	0.34	4.93	0.05	0.01	133	10.6	31.7	16.5	0.14	23	157.8	58.9	23.65	81	139	80	2	1	2	3	17	72.1	25.1	15.5	3.7	1.87	47	2	12.4	21.2	44	33.9	371.7
1	50	146	4.53	43.7	96.4	32.2	334	12	42.8	4.62	35.2	4	59.2	1.2	0.4	1.63	0.18	2.73	0.06	0.02	153	12.3	44.7	16.2	0.19	46	157.4	67	27.04	93	118	68	2	3	1	1	29	71	24.8	23.7	5.6	1.86	46.2	1	17.8	26.6	46.6	35.9	204.435
1	53	165	5.3	50	94.4	31.1	329	12.6	43.8	6.84	29.2	6	57.2	7.4	0.2	2	0.41	3.91	0.51	0.01	111	11.3	37.3	16.6	0.13	48	166.1	69.1	25.05	87	131	78	2	3	3	1	26	69.6	23.1	16.7	5.4	2.01	46.5	1	17.9	26	48.5	37.4	184.08
2	68	133	4.28	40.3	94.2	31.1	330	15.1	52.2	4.37	34.6	5.9	55.4	3	1.1	1.51	0.26	2.42	0.13	0.05	115					17	144.4	42.8	20.53		172	76	2	1	1	2	28	72.9	26.4	19.4	3.6	1.76	46.5	2	12.2	28.6	28.6	22.3	150.45
2	62	139	5.04	45.9	91	27.5	303	15	48.5	5.78	25.8	6	64.2	3.5	0.5	1.49	0.35	3.71	0.2	0.03	156	13.9	53.4	16.8	0.22	46	158	53.3	21.35	79	122	77	2	1	1	1	40	75.3	28.3	11.6	3.2	1.66	47	1	14.7	27.6	36.1	28.2	101.775
1	62	151	5.16	45.9	89	29.3	329	13	42.3	5.92	36.5	5.4	54.9	2.7	0.5	2.16	0.32	3.25	0.16	0.03	119	13.9	53.2	23	0.17	21	158	57.6	23.07	86	117	69	2	1	1	1	21	76.2	32.7	24.2	6.4	1.33	43.5	2	13.5	23.5	41.8	32.2	90.27
1	55	160	5.28	47.7	90.3	30.3	335	12.9	42.2	8.02	30.7	6.2	59.3	3.1	0.7	2.46	0.5	4.75	0.25	0.06	193	12.3	45.4	17.2	0.24	16	159.1	49.4	19.52	68	107	59	2	2	1	2	23	76.3	30.3	16.5	4.4	1.52	46	2	7.7	15.6	39.5	30.5	61.95
2	57	112	3.84	35.7	93	29.2	314	13	44.1	9.04	34.5	6.1	57.6	1.2	0.6	3.12	0.55	5.21	0.11	0.05	371	10.6	29.8	12.3	0.39	12	164.8	52.1	19.18	70	116	65	2	1	1	1	21	66.9	25.1	7.9	2.7	1.67	41.8	2	12.7	24.5	36.8	28.8	64.605
2	66	143	4.49	43	95.8	32	334	14.1	49.8	6.25	42.8	3.9	51.9	1.3	0.1	2.68	0.24	3.24	0.08	0.01	156	13.1	50.5	16.9	0.2	29	145.1	51	24.22	90	185	77	2	1	1		24	76.6	31.8	24.7	6.1	1.41	44.8	2	17.6	34.6	31.2	24.4	214.17
1	47	165	5.41	47.8	88.4	30.5	345	12.2	39.9	5.39	43.6	6.7	48.4	0.9	0.4	2.35	0.36	2.61	0.05	0.02	217	7.8	12.8	15.9	0.17	33	169.8	73.8	25.6	94	124	90	2	1	3	1	25	74.5	31.4	19.1	4	1.37	43.1	1	18.2	24.7	52.7	40.6	318.6
2	54	140	4.5	44.2	98.2	31.1	317	11.7	41	5.69	30.1	7.3	61.2	1.3	0.1	1.71	0.42	3.48	0.07	0.01	186	13.8	50.1	20	0.26	15	155.4	55.4	22.94	78	125	60	2	1	1	1	17	80.3	33.6	14.4	4	1.39	46.7	1	17.3	31.4	35.5	27.8	191.16
2	70	132	4.81	41.3	85.9	27.5	320	16.2	51.3	7.07	26.2	5.7	65.9	2.1	0.1	1.85	0.4	4.66	0.15	0.01	115	12.8	51	16.6	0.15	50	146.6	56.2	26.15	86	150	74	2	1	1	1	45	77.9	31.8	22.7	5.5	1.45	46.1	1	21.1	37.7	32.7	25.6	157.53
1	46	161	5.34	49.2	92	30.2	328	11.9	40.4	6.45	43	7.8	47	2	0.2	2.77	0.5	3.04	0.13	0.01	206	10.2	29.6	16.9	0.21	28	155.1	59.5	24.73	82	130	82	2	3	3	3	30	72.3	25.3	16.7	4.2	1.86	47	2	14.9	25.1	42.3	32.6	861.105
2	49	110	3.9	34.1	87.2	28.2	323	15.7	48.7	7.02	30.7	5	60.7	2.7	0.9	2.15	0.35	4.27	0.19	0.06	300	10.1	27.5	16	0.3	5	148.5	45	20.41	70	115	65	2	1	1	1	18	82.1	36.8	9.4	2.6	1.23	45.3	2	11	24.5	31.8	24.8	202.665
1	83	135	4.24	41.5	97.7	31.7	325	13.4	48.2	6.08	26.3	5.4	64.4	3.7	0.2	1.6	0.33	3.92	0.22	0.01	117	11.6	38	16.7	0.14	23	151.8	55.8	24.22	87	130	83	2	1	1	1	27	74.7	27.5	12	4.9	1.72	47.2	2	14.9	26.8	38.7	29.9	33.63
1	55	166	5.22	49.7	95.1	31.9	335	12	42	5.59	32.7	5.7	60.2	1.4	0	1.83	0.32	3.36	0.08	0	132	10.1	27.4	16.7	0.13	33	156	60.4	24.82	86	139	80	2	1	3	2	29	73.5	23.2	25.6	6.5	2.17	50.3	2	15.8	26.2	42.3	32.6	185.85
2	59	146	4.76	45.3	95.2	30.6	322	12.7	43	8.12	33.8	5.6	58.6	1.4	0.6	2.73	0.46	4.76	0.12	0.05	303	11.4	34.8	16.5	0.35	39	150.1	57.6	25.57	87	116	64	2	1	1	1	33	78.6	31.4	13.3	3.6	1.5	47.2		21.1	36.7	34.1	26.6	177.885
[truncated: 24 more columns]
