# Supplementary material for: Association of helicobacter pylori infection with lipid metabolism and 10-year cardiovascular risk in diabetes mellitus: A cross-sectional study
Source: PLoS One. 2025 Apr 9;20(4):e0319688. doi: 10.1371/journal.pone.0319688 (PMC11981135; doi:10.1371/journal.pone.0319688)
Supplement: S2 Data — (XLSX) [file pone.0319688.s002.xlsx]

## Sheet: Sheet1
变量名	取值编码	注解
X2		SEX
	1	woman
	2	man
X3		AGE
X7		HGB
X8		RBC
X9		Erythrocyte specific volume
X10		Mean red blood cell volume
X11		Average red blood cell hemoglobin volume
X12		Mean red blood cell hemoglobin concentration
X13		Erythrocyte distribution width CV
X14		Erythrocyte distribution width SD
X15		WBC
X16		Percentage of lymphocytes
X17		Percentage of monocytes
X18		Neutrophil percentage
X19		Percentage of eosinophils
X20		Basophil percentage
X21		Absolute value of lymphocytes
X22		Absolute value of monocytes
X23		Neutrophil absolute value
X24		Absolute eosinophil value
X25		Absolute value of basophils
X26		PLT
X27		Mean platelet volume
X28		Platelet Ratio
X29		Platelet distribution width
X30		Large platelet ratio
X31		ALT
X32		HIGHT
X33		WIGHT
X34		BMI
X35		WAIST
X36		SSB
X37		DSB
X38		DM
	1	FALSE
	2	TRUE
X39		SMOKING
	1	NONSMOKERS
	2	Occasional smoking
	3	smokers
X40		DRINKING
	1	nondrinkers
	2	Occasional alcohol consumption
	3	drinkers
X41		Exercise Habits
	1	Occasionally
	2	Moderate intensity physical activity
	3	Physical Activity
X42		AST
X43		Total protein
X44		Globulin
X45		TB
X46		DB
X47		A/G
X48		GLB
X49		Fatty liver
	1	TRUE
	2	FALSE
X50		Body fat (kg)
X51		Body fat percentage (%)
X52		Muscle mass
X53		Body water content (kg)
X54		TG
X55		TC
X56		LDL-C
X57		HDL-C
X58		GLU
X59		Urea
X60		Creatinine
X61		UA
X62		c13
X63		Glycated hemoglobin F
X64		Glycated hemoglobin A1.
X65		Glycated hemoglobin A1C
X66		G17
X67		Fat attenuation coefficient (db/m)
X68		Liver stiffness (KPA)
X69		Blood homocysteine
X70		Pepsinogen II
X71		PepsinogenⅠ
X72		Pepsinogen ratio
X73		right pulse wave propagation speed
X74		Left pulse wave propagation speed
X75		R-ABI
X76		L-ABI
